# Supplementary material for: Inhibitory Effects on the Polyol Pathway in Type 2 Diabetic Rats by Chickpea Flavonoid Extract
Source: Foods. 2026 Jul 22;15(14):2573. doi: 10.3390/foods15142573 (PMC13409627; doi:10.3390/foods15142573)
Supplement: Supplementary file 1 [file foods-15-02573-s001.zip › Table S1.xlsx]

## Sheet: Sheet1
name	ID	mz	rt	ppm	formula	KEGG	DM_Mean	DM_Median	DM_RSD	NC_Mean	NC_Median	NC_RSD	FC	log2FC	P.value	#NAME?	FDR	VIP	posneg	exact_mass	precursor_type	super_class	class	sub_class	KEGG_Pathway	CAS	hmdb	library	MSI_levels
1-Aminocyclopropane-1-carboxylic acid	M102T66	102.055	66.3	1.215	C4H7NO2	C01234	1.11706e+08	1.23217e+08	32.14	1.83303e+08	1.73861e+08	28.37	0.61	-0.71	0.0231442	1.64	0.106472	1.33077	pos	101.048	[M+H]+	Organic acids and derivatives	Carboxylic acids and derivatives	Amino acids, peptides, and analogues	Chemical structure transformation maps; Amino acid metabolism; Global and overview maps	22059-21-8	HMDB0036458	DeepMS	MSI_level2
Beta-Aminobutyric Acid	M104T49	104.071	49.4	0.73	C4H9NO2		7.38263e+06	7.63267e+06	16.69	1.29977e+07	1.37535e+07	21.18	0.57	-0.82	0.00100228	3	0.0151492	1.69846	pos	103.064	[M+H]+	Organic acids and derivatives	Carboxylic acids and derivatives	Amino acids, peptides, and analogues		541-48-0	HMDB0031654	DeepMS	MSI_level2
Benzamide	M105T213	105.034	212.7	3.547	C7H7NO	C09815	1.24557e+06	1.09366e+06	82.94	3.5393e+06	3.25909e+06	37.97	0.35	-1.51	0.0198974	1.7	0.0967616	1.46089	pos	121.053	[M-NH3+H]+	Benzenoids	Benzene and substituted derivatives	Benzoic acids and derivatives	Xenobiotics biodegradation and metabolism; Global and overview maps	55-21-0	HMDB0004461	MetaDNA	MSI_level3
Vinyl Carbamate	M110T290	110.021	290.1	6.526	C3H5NO2		3.03499e+07	2.28605e+07	60.28	1.94848e+08	1.59731e+08	96.54	0.16	-2.68	0.00744645	2.13	0.0514914	1.50237	pos	87.0325	[M+Na]+	Organic acids and derivatives	Carboxylic acids and derivatives	Amino acids, peptides, and analogues		15805-73-9	HMDB0259822	DeepMS	MSI_level2
Histamine	M112T40	112.087	40	3.392	C5H9N3	C00388	724703	518398	65.16	4.64833e+06	4.50291e+06	20.26	0.16	-2.68	0.000385325	3.41	0.00859823	1.89234	pos	111.08	[M+H]+	Organic nitrogen compounds	Organonitrogen compounds	Amines	Nervous system; Sensory system; Digestive system; Target-based classification: G protein-coupled receptors; Signaling molecules and interaction; Amino acid metabolism; Immune disease; Chemical structure transformation maps; Immune system; Global and overview maps	51-45-6	HMDB0000870	BioDeepDB	MSI_level1
Cytosine	M112T49	112.051	48.8	6.925	C4H5N3O	C00380	1.27284e+07	1.26397e+07	12.87	1.72434e+07	1.75284e+07	17.78	0.74	-0.44	0.00881018	2.06	0.0575054	1.46079	pos	111.044	[M+H]+	Organoheterocyclic compounds	Diazines	Pyrimidines and pyrimidine derivatives	Global and overview maps; Nucleotide metabolism	71-30-7	HMDB0000630	DeepMS	MSI_level2
creatinine	M114T48	114.067	47.9	5.05	C4H7N3O	C00791	2.72257e+07	2.57239e+07	20.22	4.04039e+07	4.03303e+07	20.04	0.67	-0.57	0.00824327	2.08	0.0548294	1.47609	pos	113.06	[M+H]+	Organic acids and derivatives	Carboxylic acids and derivatives	Amino acids, peptides, and analogues	Amino acid metabolism; Global and overview maps	60-27-5	HMDB0000562	DeepMS	MSI_level2
proline dl-form	M116T49	116.071	48.9	1.516	C5H9NO2	C16435	2.06236e+08	2.13967e+08	10.4	1.61584e+08	1.69356e+08	16.19	1.28	0.35	0.0134281	1.87	0.0746191	1.4329	pos	115.064	[M+H]+	Organic acids and derivatives	Carboxylic acids and derivatives	Amino acids, peptides, and analogues		609-36-9	HMDB0251528	DeepMS	MSI_level2
D-Proline	M116T66	116.071	66	1.516	C5H9NO2	C00763	1.03605e+08	1.13696e+08	35.3	2.69649e+07	2.8656e+07	15.37	3.84	1.94	0.00163815	2.79	0.0204629	1.78327	pos	115.064	[M+H]+	Organic acids and derivatives	Carboxylic acids and derivatives	Amino acids, peptides, and analogues	Amino acid metabolism; Global and overview maps	344-25-2	HMDB0003411	DeepMS	MSI_level2
N-Methyl-a-aminoisobutyric acid	M118T199	118.085	198.9	6.36	C5H11NO2		1.56766e+07	1.384e+07	57.68	4.11444e+07	4.09913e+07	42.15	0.38	-1.39	0.00670402	2.17	0.048285	1.49736	pos	117.079	[M+H]+	Organic acids and derivatives	Carboxylic acids and derivatives	Amino acids, peptides, and analogues		2566-34-9	HMDB0002141	mzCloud	MSI_level2
Norvaline	M118T51	118.087	51.4	0.644	C5H11NO2	C01826	5.87782e+08	5.73284e+08	23.35	7.97693e+08	8.3552e+08	22.19	0.74	-0.44	0.043244	1.36	0.159793	1.21551	pos	117.079	[M+H]+	Organic acids and derivatives	Carboxylic acids and derivatives	Amino acids, peptides, and analogues		6600-40-4	HMDB0013716	DeepMS	MSI_level2
Indole	M118T99	118.066	98.7	1.05	C8H7N	C00463	5.65204e+06	5.58499e+06	16.11	8.078e+06	8.08202e+06	9.45	0.7	-0.52	0.000823543	3.08	0.0134608	1.70599	pos	117.058	[M+H]+	Organoheterocyclic compounds	Indoles and derivatives	Indoles	Amino acid metabolism; Biosynthesis of other secondary metabolites; Global and overview maps; Digestive system	120-72-9	HMDB0000738	DeepMS	MSI_level2
Phenylacetic acid	M119T255	119.049	255.1	2.199	C8H8O2	C07086	6.13364e+06	6.26824e+06	18.42	576411	456692	72.64	10.64	3.41	0.000360099	3.44	0.00820758	1.90981	pos	136.052	[M-H2O+H]+	Benzenoids	Benzene and substituted derivatives		Amino acid metabolism; Xenobiotics biodegradation and metabolism; Global and overview maps	103-82-2	HMDB0000209	BioDeepDB	MSI_level1
Methylserine	M120T49	120.066	48.8	0.633	C4H9NO3		2.75365e+07	2.77419e+07	10.85	3.62845e+07	3.82291e+07	13.25	0.76	-0.4	0.00345187	2.46	0.0320505	1.57334	pos	119.059	[M+H]+	Organic acids and derivatives	Carboxylic acids and derivatives	Amino acids, peptides, and analogues		2480-26-4		DeepMS	MSI_level2
Biuret	M121T50	121.072	49.9	5.146	C2H5N3O2	C06555	3.11864e+07	3.11912e+07	19.04	1.67263e+07	1.63379e+07	26.67	1.86	0.9	0.000874512	3.06	0.0139163	1.71704	pos	103.039	[M+NH4]+	Organic acids and derivatives	Carboximidic acids and derivatives	Carboximidic acids	Xenobiotics biodegradation and metabolism; Global and overview maps	108-19-0	HMDB0249282	DeepMS	MSI_level2
Niacinamide	M123T54	123.055	54.3	4.681	C6H6N2O	C00153	2.11639e+07	2.22752e+07	19.82	3.77773e+07	3.50956e+07	27.42	0.56	-0.84	0.00267151	2.57	0.02768	1.60758	pos	122.049	[M+H]+	Organoheterocyclic compounds	Pyridines and derivatives	Pyridinecarboxylic acids and derivatives	Metabolism of cofactors and vitamins; Global and overview maps; Aging; Digestive system	98-92-0	HMDB0001406	DeepMS	MSI_level2
L-Histidinol	M124T422	124.087	422.2	3.876	C6H11N3O	C00860	7.8077e+06	4.91212e+06	92.3	3.01716e+07	2.68123e+07	71.53	0.26	-1.95	0.0106389	1.97	0.0649733	1.44484	pos	141.09	[M-H2O+H]+	Organic nitrogen compounds	Organonitrogen compounds	Amines	Amino acid metabolism; Global and overview maps	4836-52-6	HMDB0003431	HMDB	MSI_level2
4-imidazoleacetate	M127T48	127.051	48	3.132	C5H6N2O2	C02835	381637	377642	11.76	1.2216e+06	1.26506e+06	34.04	0.31	-1.68	0.00137953	2.86	0.0188115	1.80619	pos	126.043	[M+H]+	Organoheterocyclic compounds	Azoles	Imidazoles	Amino acid metabolism; Global and overview maps	645-65-8	HMDB0002024	BioDeepDB	MSI_level1
Isoquinoline	M130T292	130.065	292.1	0.953	C9H7N	C06323	2.25162e+06	2.50032e+06	30.49	3.57592e+06	3.45667e+06	22.47	0.63	-0.67	0.0296143	1.53	0.124572	1.27794	pos	129.058	[M+H]+	Organoheterocyclic compounds	Isoquinolines and derivatives			119-65-3	HMDB0034244	DeepMS	MSI_level2
1-Methylpyrrolidine-2-carboxylic acid	M130T51_2	130.087	51.4	1.353	C6H11NO2		1.31076e+07	1.22512e+07	47.89	2.36645e+07	2.57633e+07	31	0.55	-0.85	0.0366931	1.44	0.143939	1.22128	pos	129.079	[M+H]+	Organic acids and derivatives	Carboxylic acids and derivatives	Amino acids, peptides, and analogues		68078-09-1	HMDB0242151	DeepMS	MSI_level2
Pyroglutamic Acid	M130T67_1	130.05	66.9	0.184	C5H7NO3	C01879	4.81401e+07	4.62917e+07	19.8	6.49675e+07	6.56329e+07	23.05	0.74	-0.43	0.0361414	1.44	0.142305	1.22327	pos	129.043	[M+H]+	Organic acids and derivatives	Carboxylic acids and derivatives	Amino acids, peptides, and analogues	Metabolism of other amino acids; Global and overview maps	98-79-3	HMDB0000267	DeepMS	MSI_level2
Quinoline	M130T95	130.065	95.1	2.133	C9H7N	C06413	3.70454e+06	3.7184e+06	31.38	5.55528e+06	5.50756e+06	10.61	0.67	-0.58	0.0142326	1.85	0.0776441	1.52314	pos	129.058	[M+H]+	Organoheterocyclic compounds	Quinolines and derivatives			91-22-5	HMDB0033731	MoNA	MSI_level2
Creatine	M132T48	132.077	48.2	4.361	C4H9N3O2	C00300	2.02045e+08	2.02007e+08	18	2.87643e+08	3.06825e+08	25.72	0.7	-0.51	0.0407264	1.39	0.153754	1.22365	pos	131.071	[M+H]+	Organic acids and derivatives	Carboxylic acids and derivatives	Amino acids, peptides, and analogues	Amino acid metabolism; Global and overview maps	57-00-1	HMDB0000064	DeepMS	MSI_level2
Cis-4-Hydroxy-D-Proline	M132T67_1	132.066	67.2	2.847	C5H9NO3	C03440	6.54963e+06	6.51481e+06	21.29	9.29677e+06	9.92499e+06	21.12	0.7	-0.51	0.022103	1.66	0.103186	1.33127	pos	131.059	[M+H]+	Organic acids and derivatives	Carboxylic acids and derivatives	Amino acids, peptides, and analogues	Amino acid metabolism; Global and overview maps	2584-71-6	HMDB0060460	DeepMS	MSI_level2
N-Methylvaline	M132T67_2	132.102	67.2	0.575	C6H13NO2		2.33598e+09	2.16858e+09	30.05	1.55949e+09	1.58131e+09	15.53	1.5	0.58	0.0137385	1.86	0.0758317	1.4118	pos	131.095	[M+H]+	Organic acids and derivatives	Carboxylic acids and derivatives	Amino acids, peptides, and analogues		2566-32-7	HMDB0061716	DeepMS	MSI_level2
3-Pyridineacetic acid	M138T49	138.054	48.7	9.243	C7H7NO2		3.31611e+06	3.38267e+06	17.04	8.82197e+06	8.35681e+06	21.03	0.38	-1.41	2.97644e-06	5.53	0.000364384	1.95257	pos	137.048	[M+H]+	Organoheterocyclic compounds	Pyridines and derivatives			501-81-5	HMDB0001538	DeepMS	MSI_level2
Trigonelline	M138T64	138.054	63.6	7.794	C7H7NO2	C01004	1.02233e+06	1.00335e+06	14.26	9.53677e+06	9.86209e+06	24.7	0.11	-3.22	6.51477e-09	8.19	5.88599e-06	2.03298	pos	137.048	[M+H]+	Alkaloids and derivatives			Metabolism of cofactors and vitamins	535-83-1	HMDB0000875	DeepMS	MSI_level2
Ectoine	M143T49_2	143.082	48.8	2.094	C6H10N2O2	C06231	1.64654e+06	1.84177e+06	38.37	3.25582e+06	3282945	20.25	0.51	-0.98	0.0045116	2.35	0.0376949	1.57314	pos	142.074	[M+H]+	Organic acids and derivatives	Carboxylic acids and derivatives	Amino acids, peptides, and analogues	Amino acid metabolism; Global and overview maps	96702-03-3	HMDB0240650	BioDeepDB	MSI_level1
Betonicine	M143T95	143.072	95.3	14.914	C7H13NO3	C08269	897673	801847	29.29	1.73889e+06	1.75214e+06	8.66	0.52	-0.95	0.000876563	3.06	0.0139227	1.82765	pos	159.089	[M-NH3+H]+	Organic acids and derivatives	Carboxylic acids and derivatives	Amino acids, peptides, and analogues		515-25-3	HMDB0029412	HMDB	MSI_level2
(2R)-6-Methylpiperidine-2-carboxylic acid	M144T50	144.102	49.6	0.527	C7H13NO2		7.50041e+06	7.25524e+06	17.96	2.88297e+07	2.75753e+07	15.86	0.26	-1.94	4.61134e-08	7.34	2.04695e-05	2.01492	pos	143.095	[M+H]+	Organic acids and derivatives	Carboxylic acids and derivatives	Amino acids, peptides, and analogues				DeepMS	MSI_level2
N-Methylisoleucine	M146T49	146.118	48.5	0.346	C7H15NO2		3.39998e+06	3.14467e+06	34.93	5.36343e+06	5.30736e+06	13.56	0.63	-0.66	0.00834902	2.08	0.0551775	1.48387	pos	145.11	[M+H]+					5125-98-8		mzCloud	MSI_level2
L-Glutamic acid	M148T49_1	148.061	49.1	1.864	C5H9NO4	C00025	3.2599e+07	3.1345e+07	24.83	2.27661e+07	2.33705e+07	16.72	1.43	0.52	0.0154709	1.81	0.0818067	1.39892	pos	147.054	[M+H]+	Organic acids and derivatives	Carboxylic acids and derivatives	Amino acids, peptides, and analogues	Neurodegenerative disease; Biosynthesis of other secondary metabolites; Substance dependence; Cellular community - eukaryotes; Energy metabolism; Metabolism of other amino acids; Excretory system; Carbohydrate metabolism; Cancer: overview; Membrane transport; Cell growth and death; Signal transduction; Nervous system; Digestive system; Environmental adaptation; Amino acid metabolism; Chemical str…	617-65-2	HMDB0060475	DeepMS	MSI_level2
2,4,6-Trimethyl-1,3,5-dioxathiane	M149T49	149.064	49.1	8.227	C6H12O2S		1.73896e+06	1.64359e+06	32.49	975056	935806	23.52	1.78	0.83	0.00397795	2.4	0.0349116	1.56829	pos	148.056	[M+H]+	Organoheterocyclic compounds	Dioxathiolanes			53897-55-5	HMDB0039653	mzCloud	MSI_level2
5,6-Dihydrothymine	M151T48_1	151.048	47.7	2.016	C5H8N2O2	C00906	1.93055e+06	2.0628e+06	35.6	5.62724e+06	6.11095e+06	15.72	0.34	-1.54	0.00149107	2.83	0.0194441	1.78204	pos	128.059	[M+Na]+	Organoheterocyclic compounds	Diazines	Pyrimidines and pyrimidine derivatives		696-04-8	HMDB0000079	BioDeepDB	MSI_level1
4-Methyl-5-nitrocatechol	M152T48	152.032	47.7	12.613	C7H7NO4	C18315	1.42423e+06	1.62296e+06	52.18	4.223e+06	4.73861e+06	38.78	0.34	-1.57	0.00831165	2.08	0.0551542	1.48633	pos	169.037	[M-H2O+H]+				Xenobiotics biodegradation and metabolism; Global and overview maps	68906-21-8		BioDeepDB	MSI_level1
Histidine	M156T41	156.077	41.2	4.972	C6H9N3O2	C00135	2.17387e+07	2.18381e+07	15.9	2.92666e+07	2.94835e+07	21.57	0.74	-0.43	0.0347109	1.46	0.139008	1.25638	pos	155.071	[M+H]+	Organic acids and derivatives	Carboxylic acids and derivatives	Amino acids, peptides, and analogues	Cancer: overview; Membrane transport; Metabolism of other amino acids; Digestive system; Biosynthesis of other secondary metabolites; Translation; Amino acid metabolism; Chemical structure transformation maps; Global and overview maps	71-00-1	HMDB0000177	DeepMS	MSI_level2
Benzothiazole	M158T33_2	158.003	32.5	5.81	C7H5NS		3.37587e+06	3.32351e+06	8.14	4.37489e+06	4.82864e+06	18.55	0.77	-0.37	0.0193443	1.71	0.0947993	1.34954	pos	135.015	[M+Na]+	Organoheterocyclic compounds	Benzothiazoles			95-16-9	HMDB0032930	DeepMS	MSI_level2
Nicotyrine	M159T95	159.092	95.3	0.478	C10H10N2	C10161	9.3794e+06	8.69811e+06	21	1.42759e+07	1.39053e+07	10.41	0.66	-0.61	0.000817969	3.09	0.0134479	1.72818	pos	158.085	[M+H]+	Organoheterocyclic compounds	Pyridines and derivatives			487-19-4	HMDB0255591	DeepMS	MSI_level2
delta-Valerobetaine	M160T50	160.134	50.2	0.15	C8H17NO2		9.76627e+06	9.54672e+06	15.38	1.74703e+07	1.67375e+07	27.93	0.56	-0.84	0.00184767	2.73	0.0219174	1.65917	pos	159.126	[M+H]+	Lipids and lipid-like molecules	Fatty Acyls	Fatty acids and conjugates		6778-33-2	HMDB0240732	DeepMS	MSI_level2
n-acetylindole	M160T52	160.077	51.6	8.896	C10H9NO		2.36051e+06	2.44781e+06	15.55	4.80996e+06	4.89902e+06	13.78	0.49	-1.03	1.05634e-05	4.98	0.000856654	1.92592	pos	159.069	[M+H]+	Organoheterocyclic compounds	Indoles and derivatives	Indoles		576-15-8		DeepMS	MSI_level2
Valine betaine	M160T64	160.134	63.6	0.475	C8H17NO2		2.30361e+06	2.32799e+06	14.4	5.64064e+06	5.62143e+06	32.15	0.41	-1.29	0.000194574	3.71	0.00573789	1.80637	pos	159.126	[M+H]+	Organic acids and derivatives	Carboxylic acids and derivatives	Amino acids, peptides, and analogues			HMDB0304557	DeepMS	MSI_level2
8-Hydroxy-2-methylquinoline	M160T67	160.076	67.4	0.475	C10H9NO		3.05328e+07	3.09934e+07	21.56	5.56275e+07	5.33488e+07	15.41	0.55	-0.87	0.000265245	3.58	0.00697546	1.793	pos	159.069	[M+H]+	Organoheterocyclic compounds	Quinolines and derivatives	8-hydroxyquinolines		826-81-3		DeepMS	MSI_level2
Quinoline-4,8-diol	M162T246	162.055	246.4	3.378	C9H7NO2	C05637	1.93096e+06	2.25807e+06	41.48	5.64142e+06	5.62843e+06	23.93	0.34	-1.55	0.0005037	3.3	0.010043	1.75318	pos	161.048	[M+H]+	Organoheterocyclic compounds	Quinolines and derivatives	Quinolones and derivatives	Amino acid metabolism	53846-46-1	HMDB0060289	BioDeepDB	MSI_level1
Carnitine	M162T48	162.113	47.6	2.319	C7H15NO3	C00487	1.77926e+08	1.8186e+08	20.84	2.96995e+08	3.20118e+08	15.67	0.6	-0.74	0.00118506	2.93	0.0172461	1.67975	pos	161.106	[M+H]+	Organic nitrogen compounds	Organonitrogen compounds	Quaternary ammonium salts	Amino acid metabolism; Membrane transport; Global and overview maps	406-76-8		DeepMS	MSI_level2
Levocarnitine	M162T60	162.113	60.3	2.319	C7H15NO3	C00318	9.3829e+07	9.03991e+07	14.58	1.48832e+08	1.54927e+08	12.18	0.63	-0.67	0.00015908	3.8	0.0049692	1.81519	pos	161.106	[M+H]+	Organic nitrogen compounds	Organonitrogen compounds	Quaternary ammonium salts	Environmental adaptation; Digestive system	541-15-1	HMDB0000062	DeepMS	MSI_level2
N-Acetylthreonine	M162T67	162.077	67	0.469	C6H11NO4		3.439e+07	3.96356e+07	37.94	7.81822e+07	8.90976e+07	42.54	0.44	-1.18	0.0270908	1.57	0.117473	1.3105	pos	161.069	[M+H]+	Organic acids and derivatives	Carboxylic acids and derivatives	Amino acids, peptides, and analogues		17093-74-2	HMDB0062557	DeepMS	MSI_level2
6-Imino-5-oxocyclohexa-1,3-dienecarboxylate	M169T48	169.059	47.6	12.82	C7H5NO3	C04584	2.09346e+07	2.0818e+07	13.69	4.8437e+07	5.20031e+07	16.58	0.43	-1.21	4.12249e-06	5.38	0.000436512	1.94201	pos	151.027	[M+NH4]+							BioDeepDB	MSI_level1
3-Methylhistidine	M170T41	170.093	41.5	2.211	C7H11N3O2	C01152	1.41537e+07	1.53585e+07	30.13	3.13073e+07	3.13712e+07	27.04	0.45	-1.15	0.00184186	2.73	0.0218973	1.63776	pos	169.086	[M+H]+	Organic acids and derivatives	Carboxylic acids and derivatives	Amino acids, peptides, and analogues	Amino acid metabolism; Global and overview maps	368-16-1	HMDB0000479	DeepMS	MSI_level2
1-Methoxy-1H-indole-3-acetonitrile	M170T48_3	170.062	47.7	12.134	C11H10N2O		883941	817892	48.11	2269633	2.43183e+06	19.22	0.39	-1.36	0.000469865	3.33	0.00961855	1.74768	pos	186.079	[M-NH3+H]+	Organoheterocyclic compounds	Indoles and derivatives	Indoles		30536-48-2	HMDB0040973	mzCloud	MSI_level2
(+)-Neomenthol	M174T124	174.186	124.1	2.684	C10H20O	C00553	1.00743e+08	1.0363e+08	29.4	1.49447e+08	1.4457e+08	25.83	0.67	-0.57	0.0335188	1.47	0.13624	1.27931	pos	156.151	[M+NH4]+	Lipids and lipid-like molecules	Prenol lipids	Monoterpenoids	Global and overview maps; Metabolism of terpenoids and polyketides	2216-52-6	HMDB0035763	BioDeepDB	MSI_level1
Glycylvaline	M175T65	175.108	65.3	2.205	C7H14N2O3		508509	365404	63.94	1.22416e+06	1.37122e+06	49.4	0.42	-1.27	0.0275101	1.56	0.118559	1.31868	pos	174.1	[M+H]+	Organic acids and derivatives	Carboxylic acids and derivatives	Amino acids, peptides, and analogues		1963-21-9	HMDB0028854	mzCloud	MSI_level2
L-Dihydroorotic acid	M176T44	176.066	44	2.732	C5H6N2O4	C00337	3.11271e+06	3.0114e+06	15.22	4.22407e+06	4.10926e+06	17.86	0.74	-0.44	0.00875587	2.06	0.0573406	1.48153	pos	158.033	[M+NH4]+	Organic acids and derivatives	Carboxylic acids and derivatives	Amino acids, peptides, and analogues	Global and overview maps; Nucleotide metabolism	5988-19-2	HMDB0003349	HMDB	MSI_level2
2,2-Dimethyl-1,2,3-trihydroquinazolin-4-one	M177T51	177.104	51.4	4.653	C10H12N2O		1.01472e+06	890961	61.64	2.26679e+06	2.4707e+06	37.06	0.45	-1.16	0.0340058	1.47	0.137096	1.28233	pos	176.096	[M+H]+	Organoheterocyclic compounds	Diazanaphthalenes	Benzodiazines		77726-78-4		DeepMS	MSI_level2
Serotonin	M177T67	177.103	67.4	0.994	C10H12N2O	C00780	1.1371e+07	1.10952e+07	13	1.97802e+07	1.91579e+07	14.64	0.57	-0.8	3.98345e-05	4.4	0.00190683	1.87948	pos	176.096	[M+H]+	Organoheterocyclic compounds	Indoles and derivatives	Tryptamines and derivatives	Nervous system; Signal transduction; Sensory system; Digestive system; Target-based classification: G protein-coupled receptors; Development and regeneration; Signaling molecules and interaction; Amino acid metabolism; Cellular community - eukaryotes; Chemical structure transformation maps; Global and overview maps	50-67-9	HMDB0000259	DeepMS	MSI_level2
(R)-Allantoin	M181T50_2	181.034	49.7	1.606	C4H6N4O3	C02348	407732	358721	47.12	713996	660875	35.81	0.57	-0.81	0.0310016	1.51	0.128717	1.26509	pos	158.044	[M+Na]+				Global and overview maps; Nucleotide metabolism	7303-80-2		BioDeepDB	MSI_level1
Diisopropylphosphate	M183T281	183.078	280.7	1.265	C6H15O4P	C03113	2.52389e+06	2.58069e+06	12.02	3.24513e+06	3.43623e+06	19.95	0.78	-0.36	0.0402016	1.4	0.152358	1.21284	pos	182.071	[M+H]+	Organic acids and derivatives	Organic phosphoric acids and derivatives	Phosphate esters		18205-00-0	HMDB0251359	BioDeepDB	MSI_level1
Se-Methylselenocysteine	M184T36	183.99	36.1	14.007	C4H9NO2Se	C05689	1.43759e+07	1.43318e+07	8.03	1.75423e+07	18732903	14.53	0.82	-0.29	0.0219474	1.66	0.102987	1.33641	pos	182.98	[M+H]+	Organic acids and derivatives	Carboxylic acids and derivatives	Amino acids, peptides, and analogues	Metabolism of other amino acids; Global and overview maps	26046-90-2	HMDB0004113	BioDeepDB	MSI_level1
Benzeneacetic acid, 4-hydroxy-, methyl ester	M184T47	184.095	46.8	13.162	C9H10O3		1.82026e+07	1.89188e+07	18.97	2.77132e+07	2.722e+07	18.94	0.66	-0.61	0.00467711	2.33	0.038179	1.5443	pos	166.063	[M+NH4]+	Benzenoids	Phenols	1-hydroxy-2-unsubstituted benzenoids		14199-15-6		DeepMS	MSI_level2
FA 10_2;O	M185T43	185.115	43.2	10.345	C10H16O3	C11419	2.1227e+06	2.13698e+06	15.36	2.78144e+06	2.8045e+06	11.57	0.76	-0.39	0.00655297	2.18	0.0475666	1.51688	pos	184.11	[M+H]+				Metabolism of terpenoids and polyketides	2575-01-1		BioDeepDB	MSI_level1
3-Isobutyl-6-methyl-2,5-piperazinedione	M185T78	185.129	77.6	1.491	C9H16N2O2		1.16863e+07	1.14194e+07	23.8	8.377e+06	8.70436e+06	17.11	1.4	0.48	0.0224319	1.65	0.104352	1.35525	pos	184.122	[M+H]+	Organic acids and derivatives	Carboxylic acids and derivatives	Amino acids, peptides, and analogues				DeepMS	MSI_level2
Desethyl atrazine	M188T95	188.071	95.3	6.139	C6H10ClN5	C06559	3.96636e+08	4.00949e+08	18.33	6.30361e+08	6.29153e+08	13.23	0.63	-0.67	0.000502302	3.3	0.0100389	1.75614	pos	187.062	[M+H]+	Organoheterocyclic compounds	Triazines	Aminotriazines	Xenobiotics biodegradation and metabolism; Global and overview maps	6190-65-4	HMDB0033249	BioDeepDB	MSI_level1
3-(Indol-3-yl)propionic acid	M190T292	190.086	292.1	1.452	C11H11NO2	C22236	3.13459e+06	3.09145e+06	50.32	2.21826e+07	2.12967e+07	22.82	0.14	-2.82	8.75463e-06	5.06	0.000761201	1.93189	pos	189.079	[M+H]+	Organoheterocyclic compounds	Indoles and derivatives	Indolyl carboxylic acids and derivatives		830-96-6	HMDB0002302	DeepMS	MSI_level2
(2-oxo-2,3-dihydro-1H-indol-3-yl)acetic acid	M192T71	192.066	71.5	1.958	C10H9NO3	C22202	5.1296e+06	5.48072e+06	44.48	1.15265e+07	1.14175e+07	26.03	0.45	-1.17	0.0131323	1.88	0.07374	1.41153	pos	191.059	[M+H]+	Organoheterocyclic compounds	Indoles and derivatives	Indolyl carboxylic acids and derivatives	Amino acid metabolism	2971-31-5	HMDB0035514	DeepMS	MSI_level2
L-argininium(1+)	M193T49	193.155	49	10.249	C6H15N4O2+		6.02395e+06	6.32198e+06	45.4	2.33819e+07	2.17327e+07	25.64	0.26	-1.96	0.000457171	3.34	0.00947108	1.75796	pos	175.119	[M+NH4]+						HMDB0062762	BioDeepDB	MSI_level3
3-Methylhippuric Acid	M194T255	194.082	255	0.639	C10H11NO3		2.87031e+07	2.60354e+07	34.15	6.44125e+06	6.50844e+06	21	4.46	2.16	5.66538e-06	5.25	0.000550837	1.94893	pos	193.074	[M+H]+	Organic acids and derivatives	Carboxylic acids and derivatives	Amino acids, peptides, and analogues		27115-49-7	HMDB0013245	DeepMS	MSI_level2
Tetradecanol	M198T39	198.209	39.4	4.442	C14H30O		2.65644e+07	2.8158e+07	19.04	3.91245e+07	3.68214e+07	19.82	0.68	-0.56	0.0057706	2.24	0.0435261	1.53433	pos	214.23	[M-NH3+H]+	Lipids and lipid-like molecules	Fatty Acyls	Fatty alcohols		112-72-1	HMDB0011638	mzCloud	MSI_level2
N-Methyldodecylamine	M200T315	200.238	314.9	5.175	C13H29N		822132	774586	20.06	1.96325e+06	1.51159e+06	55.18	0.42	-1.26	0.00793399	2.1	0.053618	1.515	pos	199.23	[M+H]+					7311-30-0		MoNA	MSI_level2
5-Mercapto-2-nitro-benzoic acid	M200T36	200	35.9	4.527	C7H5NO4S		2.23865e+06	2.22032e+06	8.59	2.80778e+06	2.95647e+06	12.98	0.8	-0.33	0.00649929	2.19	0.047382	1.51333	pos	198.994	[M+H]+	Benzenoids	Benzene and substituted derivatives	Benzoic acids and derivatives		15139-21-6	HMDB0245253	mzCloud	MSI_level2
Methylmethionine Sulfonium Chloride	M200T99	200.048	98.9	13.246	C6H14ClNO2S	C04078	1.57822e+09	1.57934e+09	6.49	1.76675e+09	1.77617e+09	6.98	0.89	-0.16	0.0165418	1.78	0.0853815	1.35853	pos	199.043	[M+H]+					1115-84-0		mzCloud	MSI_level2
Coniferaldehyde	M201T99	201.051	99	5.032	C10H10O3	C02666	1.59394e+08	1.5881e+08	4.67	1.82464e+08	1.77464e+08	12.04	0.87	-0.2	0.0311648	1.51	0.12897	1.27815	pos	178.063	[M+Na]+	Benzenoids	Phenols	Methoxyphenols	Chemical structure transformation maps; Biosynthesis of other secondary metabolites; Global and overview maps	458-36-6	HMDB0141782	mzCloud	MSI_level2
Thiabendazole	M202T99	202.045	98.9	3.088	C10H7N3S	C07131	5.25188e+08	5.26361e+08	6.5	5.89512e+08	5.86072e+08	7.91	0.89	-0.17	0.0200497	1.7	0.0972393	1.33283	pos	201.037	[M+H]+	Organoheterocyclic compounds	Benzimidazoles			148-79-8	HMDB0014868	DeepMS	MSI_level2
Glucosides	M203T48	203.054	48.2	2.374	C6H12O6	C00221	3.27489e+08	3.19771e+08	16.11	1.46942e+08	1.60461e+08	26.76	2.23	1.16	0.000194103	3.71	0.00573789	1.80975	pos	180.064	[M+Na]+	Organic oxygen compounds	Organooxygen compounds	Carbohydrates and carbohydrate conjugates	Carbohydrate metabolism; Global and overview maps	9001-37-0	HMDB0000122	DeepMS	MSI_level2
Acetyl-DL-carnitine	M204T52_1	204.123	51.5	1.842	C9H17NO4		2.54451e+08	2.67188e+08	16.52	4.38786e+08	4.28382e+08	23.25	0.58	-0.79	0.00140459	2.85	0.0190283	1.67506	pos	203.116	[M+H]+	Lipids and lipid-like molecules	Fatty Acyls	Fatty acid esters		14992-62-2	HMDB0240773	DeepMS	MSI_level2
Acetyl-L-Carnitine	M204T66	204.124	65.8	0.118	C9H17NO4		9.01397e+07	8.51553e+07	13.56	1.65311e+08	1.8259e+08	30.83	0.55	-0.87	0.0280489	1.55	0.119995	1.38031	pos	203.116	[M+H]+	Lipids and lipid-like molecules	Fatty Acyls	Fatty acid esters		3040-38-8	HMDB0000201	DeepMS	MSI_level2
beta-N-Acetylglucosamine	M205T48_2	205.069	47.9	7.609	C8H15NO6	C03878	9.62287e+06	9.56525e+06	25.64	2.60517e+06	2.75645e+06	18.26	3.69	1.89	2.14965e-06	5.67	0.00030217	1.95988	pos	221.09	[M-NH3+H]+	Organic oxygen compounds	Organooxygen compounds	Carbohydrates and carbohydrate conjugates		1398-61-4	HMDB0000803	mzCloud	MSI_level2
2-Oxosuberate	M206T95	206.101	95.2	4.346	C8H12O5	C16589	85675172	7.94272e+07	24.24	1.3629e+08	1.37697e+08	12.12	0.63	-0.67	0.00132009	2.88	0.0183421	1.68614	pos	188.069	[M+NH4]+				Energy metabolism; Global and overview maps	96406-05-2		BioDeepDB	MSI_level1
3-Oxalomalic acid	M207T47	207.015	46.8	6.067	C6H6O8	C01990	1.17626e+06	956122	43.29	4.76455e+06	4.82651e+06	12.73	0.25	-2.02	9.18723e-05	4.04	0.00343514	1.94629	pos	206.006	[M+H]+	Organic acids and derivatives	Carboxylic acids and derivatives	Tricarboxylic acids and derivatives	Carbohydrate metabolism	3687-15-8	HMDB0245962	mzCloud	MSI_level2
L-kynurenine	M209T71	209.093	71.3	1.798	C10H12N2O3	C00328	1.66259e+07	1.66972e+07	36.4	4.45999e+07	4.50927e+07	31.45	0.37	-1.42	0.000599613	3.22	0.0110418	1.71902	pos	208.086	[M+H]+	Organic oxygen compounds	Organooxygen compounds	Carbonyl compounds	Amino acid metabolism; Infectious disease: parasitic; Global and overview maps	2922-83-0	HMDB0000684	DeepMS	MSI_level2
Chlorpropham	M214T226	214.063	226	0.134	C10H12ClNO2	C14506	7.57787e+07	7.29135e+07	8.8	9.7021e+07	1.02167e+08	9.53	0.78	-0.36	0.000958473	3.02	0.0147245	1.68311	pos	213.056	[M+H]+	Benzenoids	Benzene and substituted derivatives	Phenylcarbamic acid esters		101-21-3	HMDB0250135	HMDB	MSI_level2
4-Oxo-5-phenylpentanoic acid	M215T226	215.066	226	7.523	C11H12O3		8.16025e+06	8.13346e+06	5.53	1.03522e+07	1.0835e+07	11.76	0.79	-0.34	0.00161273	2.79	0.020275	1.6461	pos	192.079	[M+Na]+	Organic acids and derivatives	Keto acids and derivatives	Medium-chain keto acids and derivatives				DeepMS	MSI_level2
3-Chloro-4-(dichloromethyl)-5-hydroxy-2(5H)-furanone	M217T47	216.923	46.5	5.743	C5H3Cl3O3	C19205	7.4982e+07	7.24745e+07	15.37	1.10851e+08	1.06498e+08	10.75	0.68	-0.56	0.000246173	3.61	0.00671916	1.80402	pos	215.915	[M+H]+	Organoheterocyclic compounds	Dihydrofurans	Furanones		77439-76-0	HMDB0245833	mzCloud	MSI_level2
CHEMBL1161513	M217T67	217.118	67.4	0.096	C9H13NO4	C20941	1.51933e+06	1.42409e+06	23.41	3.38345e+06	3.23572e+06	18.86	0.45	-1.16	5.13291e-05	4.29	0.00227511	1.86512	pos	199.084	[M+NH4]+				Biosynthesis of other secondary metabolites; Global and overview maps	28978-07-6		BioDeepDB	MSI_level1
Abrine	M219T307	219.116	307.4	13.344	C12H14N2O2	C02983	6.29852e+07	6.99621e+07	24.04	2.63935e+07	2.67435e+07	69.5	2.39	1.25	0.0417222	1.38	0.156175	1.31993	pos	218.106	[M+H]+	Organic acids and derivatives	Carboxylic acids and derivatives	Amino acids, peptides, and analogues		526-31-8		DeepMS	MSI_level2
5,9-Dihydroxy-7H-furo[3,2-g][1]benzopyran-7-one	M219T48	219.027	47.8	10.391	C11H6O5		1.93135e+07	1.84315e+07	17.18	1.23336e+07	1.32905e+07	23.69	1.57	0.65	0.00430128	2.37	0.0364226	1.56915	pos	218.022	[M+H]+	Phenylpropanoids and polyketides	Coumarins and derivatives	Furanocoumarins		28437-68-5		DeepMS	MSI_level2
Cyclosarin	M219T49	219.171	49.3	5.968	C7H14FO2P		158680	64061.5	119.58	2.35019e+06	2.24687e+06	27.38	0.07	-3.89	0.000841044	3.08	0.0136315	1.86357	pos	180.071	[M+K]+	Organic acids and derivatives	Organic phosphonic acids and derivatives	Phosphonic acid esters		329-99-7	HMDB0250681	BioDeepDB	MSI_level3
2-(4-Morpholinyl)benzothiazole	M221T314	221.075	314.3	1.248	C11H12N2OS		9.06975e+06	9.40317e+06	23.02	6.44771e+06	6.21252e+06	17.66	1.41	0.49	0.0236603	1.63	0.10804	1.33119	pos	220.068	[M+H]+	Organoheterocyclic compounds	Benzothiazoles			4225-26-7		DeepMS	MSI_level2
2-(3-methylthio)propylmalate	M223T332	223.064	331.8	2.386	C8H14O5S	C17214	1.92539e+07	1.93467e+07	20.47	2.60171e+07	2.60383e+07	21.29	0.74	-0.43	0.0363004	1.44	0.142797	1.27342	pos	222.056	[M+H]+				Biosynthesis of other secondary metabolites; Global and overview maps			BioDeepDB	MSI_level1
Deoxycytidine	M228T49_2	228.098	49	4.717	C9H13N3O4	C00881	4.22137e+06	4.15012e+06	19.58	6.25019e+06	6.3538e+06	18.07	0.68	-0.57	0.00503091	2.3	0.0400667	1.53157	pos	227.092	[M+H]+	Nucleosides, nucleotides, and analogues	Pyrimidine nucleosides	Pyrimidine 2'-deoxyribonucleosides	Membrane transport; Global and overview maps; Nucleotide metabolism	951-77-9	HMDB0000014	DeepMS	MSI_level2
2,4-diacetamido-2,4,6-trideoxy-alpha-D-mannopyranose	M229T126	229.118	125.6	0.536	C10H18N2O5	C20424	1.02239e+06	602129	98.26	9.4157e+06	9.50953e+06	34.94	0.11	-3.2	2.03712e-05	4.69	0.00128079	1.90498	pos	246.122	[M-H2O+H]+				Carbohydrate metabolism; Global and overview maps			BioDeepDB	MSI_level3
3-Hydroxy-5-methyl-L-tyrosine	M229T49	229.119	49	1.837	C10H13NO4	C20801	1.25316e+06	1.13275e+06	45.84	2.2201e+06	2.24362e+06	17.49	0.56	-0.83	0.0288503	1.54	0.122334	1.3475	pos	211.084	[M+NH4]+					582320-57-8		BioDeepDB	MSI_level1
Butyrylcarnitine	M232T78	232.155	78.4	0.758	C11H21NO4	C02862	6.68001e+07	6.96743e+07	10.95	1.25218e+08	1.30977e+08	12.92	0.53	-0.91	5.81948e-06	5.24	0.000557744	1.92214	pos	231.148	[M+H]+	Lipids and lipid-like molecules	Fatty Acyls	Fatty acid esters		25576-40-3	HMDB0002013	DeepMS	MSI_level2
1-Deoxy-11-oxopentalenate	M232T88	232.125	88.2	11.785	C15H20O3	C20400	1.32586e+06	1.31161e+06	18.25	903850	916607	42.48	1.47	0.55	0.0463905	1.33	0.167706	1.20634	pos	248.141	[M-NH3+H]+				Biosynthesis of other secondary metabolites; Global and overview maps			BioDeepDB	MSI_level1
4-(1-Azabicyclo[2.2.2]oct-2-ylmethyl)benzene-1,2-diol	M234T251	234.149	250.6	0.325	C14H19NO2		177083	166919	32.92	6.32642e+06	5.14724e+06	32.65	0.03	-5.16	2.93631e-09	8.53	5.88599e-06	2.03337	pos	233.142	[M+H]+	Organoheterocyclic compounds	Piperidines	Benzylpiperidines				DeepMS	MSI_level2
3,5-Dichloro-2-methylmuconolactone	M242T38	242	38.4	6.037	C7H6Cl2O4	C18308	1.07144e+06	1.04868e+06	13.54	2.84481e+06	2.8984e+06	54.69	0.38	-1.41	0.0385084	1.41	0.148369	1.34058	pos	223.964	[M+NH4]+				Xenobiotics biodegradation and metabolism; Global and overview maps			BioDeepDB	MSI_level1
N-Chloroacetyl-2,6-diethylaniline	M243T301	243.123	300.6	11.768	C12H16ClNO	C21712	1.98687e+06	1.22198e+06	87.99	628612	498968	81.22	3.16	1.66	0.019919	1.7	0.0967616	1.34985	pos	225.092	[M+NH4]+	Benzenoids	Benzene and substituted derivatives	Anilides		6967-29-9	HMDB0032855	BioDeepDB	MSI_level3
3,5-Dichloro-2-hydroxybenzenesulfonic acid	M243T44	242.925	44.2	11.579	C6H4Cl2O4S		1.19525e+08	1.16813e+08	11.88	1.57863e+08	1.70065e+08	16.17	0.76	-0.4	0.0108125	1.97	0.065578	1.43947	pos	241.921	[M+H]+	Benzenoids	Benzene and substituted derivatives	Benzenesulfonic acids and derivatives		26281-43-6	HMDB0246049	mzCloud	MSI_level2
Isophosphamide mustard	M243T67	242.983	67.4	1.9	C4H11Cl2N2O2P	C16559	6.62989e+06	6.2544e+06	21.91	1.29388e+07	1.43354e+07	32.32	0.51	-0.96	0.0120804	1.92	0.0698329	1.41546	pos	219.994	[M+Na]+	Organic acids and derivatives	Organic phosphoric acids and derivatives	Organic phosphoramides	Xenobiotics biodegradation and metabolism	31645-39-3	HMDB0060691	mzCloud	MSI_level2
Chorismate	M244T49	244.079	49	8.855	C10H10O6	C00251	6.88369e+06	7.16954e+06	19.84	3.30313e+06	3.67541e+06	22.47	2.08	1.06	0.000196565	3.71	0.00575636	1.80945	pos	226.048	[M+NH4]+	Organic acids and derivatives	Carboxylic acids and derivatives	Dicarboxylic acids and derivatives	Metabolism of cofactors and vitamins; Biosynthesis of other secondary metabolites; Metabolism of terpenoids and polyketides; Amino acid metabolism; Chemical structure transformation maps; Global and overview maps	617-12-9	HMDB0012199	BioDeepDB	MSI_level1
2-Methylbutyroylcarnitine	M246T198	246.171	197.6	0.91	C12H23NO4		3.03129e+06	1.7778e+06	110.57	9.28012e+06	8.53629e+06	30.87	0.33	-1.61	0.00196675	2.71	0.0228937	1.64083	pos	245.163	[M+H]+	Lipids and lipid-like molecules	Fatty Acyls	Fatty acid esters		31023-25-3	HMDB0000378	DeepMS	MSI_level2
gamma-Glutamylvaline	M247T68	247.129	67.7	3.949	C10H18N2O5		7.40846e+06	6.17882e+06	57.78	3.43917e+06	3.59973e+06	17.05	2.15	1.11	0.00990607	2	0.0618873	1.45381	pos	246.123	[M+H]+	Organic acids and derivatives	Carboxylic acids and derivatives	Amino acids, peptides, and analogues		2746-34-1	HMDB0011172	DeepMS	MSI_level2
1,8-diazacyclotetradecane-2,9-dione	M249T49	249.156	48.6	5.378	C12H22N2O2	C04277	1.13677e+06	794322	95.29	8.57522e+06	8.40268e+06	18.9	0.13	-2.92	0.00227213	2.64	0.0246629	1.80453	pos	226.168	[M+Na]+				Xenobiotics biodegradation and metabolism; Global and overview maps	56403-09-9		BioDeepDB	MSI_level3
11-Acetyl-6-oxo-7,11-diazatricyclo[7.3.1.0<2,7>]trideca-2,4-diene	M250T166	250.156	166.5	1.907	C13H16N2O2		298262	29167.1	212.43	7.58297e+06	7.13773e+06	59.4	0.04	-4.67	0.00125019	2.9	0.0179322	1.79983	pos	232.122	[M+NH4]+	Alkaloids and derivatives	Lupin alkaloids	Cytisine and derivatives		6018-52-6		DeepMS	MSI_level2
9-Oxohexadecanoic acid	M254T89	254.197	88.6	13.81	C16H30O3		5.33129e+06	5.51563e+06	22.24	3.84558e+06	4.10746e+06	19.92	1.39	0.47	0.0298213	1.53	0.125255	1.30861	pos	270.219	[M-NH3+H]+	Lipids and lipid-like molecules	Fatty Acyls	Fatty acids and conjugates		54527-30-9	HMDB0030973	mzCloud	MSI_level2
2-C-methyl-D-erythritol-4-phosphate	M255T75	255.135	75.2	11.912	C5H13O7P	C11434	1.08295e+06	574694	122.47	2.44063e+06	2.36254e+06	20.8	0.44	-1.17	0.0319876	1.5	0.131409	1.40715	pos	216.04	[M+K]+	Organic acids and derivatives	Organic phosphoric acids and derivatives	Phosphate esters	Chemical structure transformation maps; Global and overview maps; Metabolism of terpenoids and polyketides	206440-72-4	HMDB0304061	BioDeepDB	MSI_level3
4,10-Longipinanedione	M257T48	257.147	48.2	14.746	C15H22O2		476817	213314	116.93	4.05584e+06	3.67899e+06	79.17	0.12	-3.09	0.00326823	2.49	0.0311109	1.57115	pos	234.162	[M+Na]+	Lipids and lipid-like molecules	Prenol lipids	Monoterpenoids		88198-34-9	HMDB0032081	mzCloud	MSI_level2
propachlor ESA	M258T353_2	258.082	353.3	9.488	C11H15NO4S		1.0445e+06	889102	73.03	380902	377413	43.45	2.74	1.46	0.0212677	1.67	0.101055	1.32468	pos	257.072	[M+H]+					123732-85-4		MoNA	MSI_level2
Choline Alfoscerate	M258T65	258.11	65.5	1.844	C8H20NO6P	D07349	1.58911e+07	1.72649e+07	19.16	9.34171e+06	9.90981e+06	25.37	1.7	0.77	0.00331283	2.48	0.0312883	1.59948	pos	257.104	[M+H]+	Lipids and lipid-like molecules	Glycerophospholipids	Glycerophosphocholines		28319-77-9	HMDB0000086	DeepMS	MSI_level2
L-Hexanoylcarnitine	M260T242	260.186	242.1	0.092	C13H25NO4		6.22454e+06	5.65131e+06	21.71	1.25405e+07	1.33981e+07	16.33	0.5	-1.01	9.22356e-05	4.04	0.00343514	1.83336	pos	259.179	[M+H]+	Lipids and lipid-like molecules	Fatty Acyls	Fatty acid esters		22671-29-0	HMDB0000756	DeepMS	MSI_level2
gamma-L-Glutamyl-L-leucine	M261T106	261.145	105.9	2.589	C11H20N2O5		2.71374e+07	2.1476e+07	62.83	1.1818e+07	1.16229e+07	17.59	2.3	1.2	0.0145276	1.84	0.0786186	1.50184	pos	260.138	[M+H]+	Organic acids and derivatives	Carboxylic acids and derivatives	Amino acids, peptides, and analogues				DeepMS	MSI_level2
Glu-Leu	M261T307	261.149	306.6	11.962	C11H20N2O5		344617	213939	98.38	3.68508e+06	4.33879e+06	63.83	0.09	-3.42	0.00207603	2.68	0.0235075	1.63288	pos	260.138	[M+H]+	Organic acids and derivatives	Carboxylic acids and derivatives	Amino acids, peptides, and analogues		5969-52-8	HMDB0028823	DeepMS	MSI_level2
1-(1-Hydroxybutyl)-1,3,4,5,6,7-hexahydro-2-benzofuran-4,5,6,7-tetrol	M261T59	261.132	59	6.035	C12H20O6		2.72603e+06	1.83282e+06	66.41	6.94688e+06	7.62834e+06	35.55	0.39	-1.35	0.0133652	1.87	0.074459	1.4247	pos	260.126	[M+H]+	Organoheterocyclic compounds	Isobenzofurans					DeepMS	MSI_level2
4-Oxododecanedioic acid	M262T67	262.165	66.9	1.614	C12H20O5		4.6765e+06	4.45761e+06	29.52	8.68453e+06	8.53054e+06	34.87	0.54	-0.89	0.00992059	2	0.0619321	1.46223	pos	244.131	[M+NH4]+	Organic acids and derivatives	Keto acids and derivatives	Medium-chain keto acids and derivatives		30828-09-2		DeepMS	MSI_level2
2,5-Diisothiocyanatobenzenesulfonate	M273T41	272.945	41.2	1.04	C8H4N2O3S3		8.79828e+06	8.55635e+06	11.51	1.65431e+07	1.68441e+07	36.46	0.53	-0.91	0.0274219	1.56	0.118276	1.40155	pos	271.938	[M+H]+	Benzenoids	Benzene and substituted derivatives	Benzenesulfonic acids and derivatives		135705-08-7	HMDB0245499	mzCloud	MSI_level2
Tabtoxin biosynthesis intermediate 5	M274T314	274.138	313.7	7.806	C11H21N3O6	C20915	1.07713e+06	771563	89.93	2.88141e+06	2.92089e+06	47.58	0.37	-1.42	0.0425662	1.37	0.158228	1.21414	pos	291.143	[M-H2O+H]+				Biosynthesis of other secondary metabolites; Global and overview maps			BioDeepDB	MSI_level1
(±)-Ribaline	M276T382_1	276.123	382	1.707	C15H17NO4		2.59224e+06	2.65291e+06	15.89	668342	573047	85.27	3.88	1.96	0.0134792	1.87	0.0748413	1.58074	pos	275.116	[M+H]+	Organoheterocyclic compounds	Quinolines and derivatives	Dihydrofuranoquinolines		41234-32-6	HMDB0033345	BioDeepDB	MSI_level3
(3E,5E)-2-(4-Methoxy-4-oxobutyl)nona-3,5-dienoic acid	M277T303	277.144	302.7	8.956	C14H22O4		288609	115622	172.4	2.00473e+06	1.94952e+06	76.45	0.14	-2.8	0.00562647	2.25	0.0429833	1.54954	pos	254.152	[M+Na]+	Lipids and lipid-like molecules	Fatty Acyls	Fatty acids and conjugates				DeepMS	MSI_level2
aspertetronin A	M277T318	277.144	318.4	0.087	C16H20O4		1.08287e+06	496957	149.66	1.39429e+07	1.65695e+07	48.32	0.08	-3.69	0.000620328	3.21	0.0112031	1.72101	pos	276.137	[M+H]+	Organoheterocyclic compounds	Dihydrofurans	Furanones		21494-09-7		DeepMS	MSI_level2
Pantetheine	M279T224	279.134	224.1	12.172	C11H22N2O4S	C00831	414520	187881	141.75	1.55699e+06	1.69567e+06	34.77	0.27	-1.91	0.00184338	2.73	0.0218973	1.65248	pos	278.13	[M+H]+	Organic acids and derivatives	Carboxylic acids and derivatives	Amino acids, peptides, and analogues	Metabolism of cofactors and vitamins; Biosynthesis of other secondary metabolites; Global and overview maps	496-65-1	HMDB0003426	BioDeepDB	MSI_level1
Dodemorph	M282T334	282.279	334.4	0.978	C18H35NO	C18786	4.19878e+07	3.8463e+07	28.22	1.78294e+07	1.75684e+07	12.37	2.35	1.24	2.92549e-05	4.53	0.00161185	1.88576	pos	281.272	[M+H]+	Organoheterocyclic compounds	Oxazinanes	Morpholines		1593-77-7		DeepMS	MSI_level2
(+)-Dicrotaline	M282T350	282.131	350.4	7.772	C14H19NO5		351058	336788	73.92	3.37761e+06	2.77041e+06	53.44	0.1	-3.27	0.000161274	3.79	0.00501914	1.81755	pos	281.126	[M+H]+							BioDeepDB	MSI_level3
Ethyl 2-{[ethoxy(oxo)acetyl]amino}benzoate	M283T350	283.131	350.5	5.217	C13H15NO5		1.93507e+06	1.88457e+06	61.61	5.65887e+06	5.59581e+06	17.55	0.34	-1.55	0.00982611	2.01	0.0614788	1.59881	pos	265.096	[M+NH4]+	Benzenoids	Benzene and substituted derivatives	Benzoic acids and derivatives				DeepMS	MSI_level2
N-(p-Hydroxyphenyl)ethyl p-hydroxycinnamide	M284T350	284.129	350.5	2.064	C17H17NO3		462160	469928	90.18	1.3357e+06	1.57381e+06	55.24	0.35	-1.53	0.0410784	1.39	0.154648	1.23111	pos	283.121	[M+H]+	Phenylpropanoids and polyketides	Cinnamic acids and derivatives	Hydroxycinnamic acids and derivatives		36417-86-4	HMDB0039521	BioDeepDB	MSI_level3
L-Octanoylcarnitine	M288T274	288.217	273.8	1.652	C15H29NO4	C02838	1.79728e+06	1.65141e+06	31.99	2.96917e+06	2.73508e+06	19.19	0.61	-0.72	0.00472042	2.33	0.0382957	1.54372	pos	287.21	[M+H]+	Lipids and lipid-like molecules	Fatty Acyls	Fatty acid esters		25243-95-2	HMDB0000791	DeepMS	MSI_level2
(S)-Chiral alcohol	M288T52	288.075	51.5	2.468	C16H16O6	C18354	2.02417e+06	1.75604e+06	31.73	808995	935048	67.17	2.5	1.32	0.0405136	1.39	0.153156	1.32825	pos	304.095	[M-NH3+H]+				Global and overview maps; Metabolism of terpenoids and polyketides			mzCloud	MSI_level2
(6E,8E,10R,12Z)-10-Hydroxy-3-oxooctadecatrienoic acid	M292T292	292.18	291.7	1.45	C18H28O4		2.01668e+06	2.24549e+06	64.37	9.73543e+06	7.73724e+06	78.9	0.21	-2.27	0.0470503	1.33	0.169293	1.21285	pos	308.199	[M-NH3+H]+	Lipids and lipid-like molecules	Fatty Acyls	Lineolic acids and derivatives		2190492-37-4	HMDB0062357	mzCloud	MSI_level2
Alazocine hydrochloride, (+)-	M295T313	294.65	313.4	13.657	C17H24ClNO		9.68821e+06	6.97546e+06	78.06	2.66071e+07	2.35193e+07	42.01	0.36	-1.46	0.00793017	2.1	0.053618	1.49098	pos	293.639	[M+H]+	Alkaloids and derivatives	6,7-benzomorphans	2,6-dimethyl-3-benzazocines		133005-41-1		DeepMS	MSI_level2
5-Hydroxyhexadecanoic acid	M295T394	295.227	394	7.95	C16H32O3		299755	286149	58.44	2.27988e+06	1.58927e+06	83.93	0.13	-2.93	0.00157733	2.8	0.020035	1.67113	pos	272.235	[M+Na]+	Lipids and lipid-like molecules	Fatty Acyls	Fatty acids and conjugates		17369-53-8	HMDB0112184	mzCloud	MSI_level2
Puromycin aminonucleoside	M295T40	295.149	40	6.465	C12H18N6O3		9.08339e+06	9.74223e+06	25.91	4.07271e+06	3.96248e+06	40.58	2.23	1.16	0.00256538	2.59	0.0271473	1.60956	pos	294.144	[M+H]+	Nucleosides, nucleotides, and analogues	Purine nucleosides	Purine 3'-deoxyribonucleosides			HMDB0256927	mzCloud	MSI_level2
Cryptotanshinone	M297T385	297.147	385.4	7.66	C19H20O3		8.72486e+07	8.70662e+07	8.25	1.02203e+08	1.08301e+08	13.64	0.85	-0.23	0.0460503	1.34	0.166905	1.18791	pos	296.142	[M+H]+	Lipids and lipid-like molecules	Prenol lipids	Diterpenoids		35825-57-1	HMDB0035220	DeepMS	MSI_level2
Meclofenamic Acid	M297T94	296.991	94.4	6.653	C14H11Cl2NO2	C07117	6.73424e+06	6.73227e+06	23.22	1.38698e+07	1.4262e+07	14.34	0.49	-1.04	8.68306e-05	4.06	0.00332017	1.84537	pos	295.985	[M+H]+	Benzenoids	Benzene and substituted derivatives	Benzoic acids and derivatives		644-62-2	HMDB0015074	DeepMS	MSI_level2
Chaulmoogric acid	M298T321	298.274	321	1.418	C18H32O2	C08282	1.64702e+07	1.61151e+07	26.41	5.92041e+06	5.97764e+06	21.6	2.78	1.48	2.78725e-05	4.55	0.00156313	1.90691	pos	280.24	[M+NH4]+	Lipids and lipid-like molecules	Fatty Acyls	Fatty acids and conjugates		29106-32-9		DeepMS	MSI_level2
Sphingosine	M300T334_2	300.292	334.4	4.742	C18H37NO2	C00319	2.16828e+08	1.96873e+08	25.69	9.47001e+07	9.4291e+07	10.14	2.29	1.2	1.62515e-05	4.79	0.00113277	1.90639	pos	299.283	[M+H]+	Organic nitrogen compounds	Organonitrogen compounds	Amines	Lipid metabolism; Cell growth and death; Signal transduction; Global and overview maps	123-78-4	HMDB0000252	DeepMS	MSI_level2
Sphingosine(1+)	M301T334	301.294	334.4	12.663	C18H38NO2+		3.82542e+07	3.63388e+07	21.29	1.78114e+07	1.78678e+07	8.02	2.15	1.1	5.60619e-06	5.25	0.000550837	1.93734	pos	300.29	[M+H]+	Organic nitrogen compounds	Organonitrogen compounds	Amines			HMDB0062807	BioDeepDB	MSI_level3
Pentapropylene glycol	M309T274	309.227	274.3	2.833	C15H32O6		2.64298e+06	2.63321e+06	14.7	3.41197e+06	3.55138e+06	17.24	0.77	-0.37	0.0242997	1.61	0.109942	1.336	pos	308.22	[M+H]+	Organic oxygen compounds	Organooxygen compounds	Alcohols and polyols		21482-12-2		DeepMS	MSI_level2
Fructoselysine	M309T40	309.166	40	2.186	C12H24N2O7	C16488	7.67201e+06	7.11661e+06	30.19	4353743	4.18157e+06	41.97	1.76	0.82	0.0157164	1.8	0.0825868	1.3853	pos	308.159	[M+H]+	Organic acids and derivatives	Carboxylic acids and derivatives	Amino acids, peptides, and analogues	Membrane transport	21291-40-7		DeepMS	MSI_level2
2-methoxy-N-(3,4,5-trimethoxybenzyl)cyclohexanamine	M310T273	310.202	272.7	1.212	C17H27NO4		3.27967e+06	3.29199e+06	25.98	1.85053e+06	1.96595e+06	26.81	1.77	0.83	0.00491939	2.31	0.0395404	1.56904	pos	309.195	[M+H]+	Benzenoids	Benzene and substituted derivatives	Phenylmethylamines				DeepMS	MSI_level2
Decenoylcarnitine	M314T288	314.233	287.6	1.041	C17H31NO4		3.03384e+06	2.75572e+06	35.76	4.8668e+06	5.35436e+06	26.68	0.62	-0.68	0.0259623	1.59	0.114553	1.3006	pos	313.225	[M+H]+	Lipids and lipid-like molecules	Fatty Acyls	Fatty acids and conjugates		1256380-16-1	HMDB0250918	mzCloud	MSI_level2
Dehydrophytosphingosine	M316T321	316.284	320.5	3.086	C18H37NO3		2.91018e+06	2.61671e+06	36.95	6.73682e+06	4.27054e+06	76.42	0.43	-1.21	0.0391931	1.41	0.150152	1.26213	pos	315.278	[M+H]+	Organic nitrogen compounds	Organonitrogen compounds	Amines		3687-54-5	HMDB0038057	DeepMS	MSI_level2
Alizapride	M316T74	316.176	73.9	3.141	C16H21N5O2		821002	807589	39.26	420512	356497	77.15	1.95	0.97	0.0376044	1.42	0.146464	1.24431	pos	315.17	[M+H]+	Organoheterocyclic compounds	Benzotriazoles			59338-93-1	HMDB0015494	mzCloud	MSI_level2
Cafestol	M317T294	317.211	294.3	1.185	C20H28O3	C09066	4.65241e+06	4.43163e+06	33.47	2.20581e+06	2.3244e+06	36.44	2.11	1.08	0.00563338	2.25	0.0429972	1.53274	pos	316.204	[M+H]+	Organoheterocyclic compounds	Naphthofurans			469-83-0	HMDB0035710	DeepMS	MSI_level2
Phytosphingosine	M318T308	318.301	307.8	0.39	C18H39NO3	C12144	5.60393e+07	4.64557e+07	77.05	1.7176e+09	9.6113e+07	147.57	0.03	-4.94	0.0473718	1.32	0.169792	1.21124	pos	317.293	[M+H]+	Organic nitrogen compounds	Organonitrogen compounds	Amines	Lipid metabolism; Global and overview maps	554-62-1	HMDB0004610	DeepMS	MSI_level2
Tiludronate	M319T50	318.933	49.6	9.842	C7H9ClO6P2S	C08141	2.87438e+06	2.9337e+06	19.64	4.57639e+06	4.81919e+06	19.99	0.63	-0.67	0.00281735	2.55	0.0284083	1.60803	pos	317.928	[M+H]+	Organic acids and derivatives	Organic phosphonic acids and derivatives	Bisphosphonates		89987-06-4	HMDB0015265	mzCloud	MSI_level2
Allethrins	M320T40	320.218	40.1	12.251	C19H26O3	C14337	3.87803e+06	3.82738e+06	47.28	807507	899199	33.56	4.8	2.26	0.000152787	3.82	0.00486265	1.81499	pos	302.188	[M+NH4]+	Lipids and lipid-like molecules	Fatty Acyls	Fatty acid esters		28434-00-6	HMDB0243551	DeepMS	MSI_level2
methyl 2-ethyl-4-[(3R,4R,5S)-5-hydroxy-4,5-dimethyl-2-oxooxolan-3-yl]-2-methyl-3-oxobutanoate	M325T332	325.105	332	0.486	C14H22O6		1.16671e+06	1.04647e+06	77.23	5.52613e+06	5.68546e+06	26.91	0.21	-2.24	0.004601	2.34	0.0380813	1.69074	pos	286.142	[M+K]+	Lipids and lipid-like molecules	Fatty Acyls	Fatty alcohols		129514-40-5		DeepMS	MSI_level2
2,1 dianhydride	M325T50	325.111	49.9	4.363	C12H20O10	C04333	3.47e+06	3.44444e+06	30.16	732379	809064	77.29	4.74	2.24	0.0134304	1.87	0.0746191	1.5631	pos	324.106	[M+H]+					3568-49-8		BioDeepDB	MSI_level1
3,3',4',5-Tetrachlorosalicylanilide	M332T35	331.919	34.7	1.505	C13H7Cl4NO2		3.8395e+06	3.88479e+06	2.67	5.29878e+06	5.03091e+06	20.93	0.72	-0.46	0.0111999	1.95	0.0669927	1.58619	pos	348.923	[M-H2O+H]+	Benzenoids	Benzene and substituted derivatives	Anilides		1154-59-2	HMDB0246012	mzCloud	MSI_level2
Dienestrol diacetate	M333T269	333.144	269.2	13.245	C22H22O4		799315	938989	75.22	4.03044e+06	4.29535e+06	62.25	0.2	-2.33	0.0130317	1.88	0.0734197	1.44981	pos	350.152	[M-H2O+H]+	Phenylpropanoids and polyketides	Stilbenes				HMDB0251232	mzCloud	MSI_level2
Jatrointelone M from S.guyanensis	M335T294	335.221	294.2	2.017	C20H30O4		1.31251e+07	1.28221e+07	23.42	7.03742e+06	7.06737e+06	33.49	1.87	0.9	0.00452187	2.34	0.0376949	1.56173	pos	334.215	[M+H]+	Lipids and lipid-like molecules	Prenol lipids	Diterpenoids				DeepMS	MSI_level2
6,8-Tricosanedione	M336T445	336.311	445.2	12.012	C23H44O2		3.64079e+06	3.48801e+06	54.13	6.42868e+06	6.15226e+06	23.11	0.57	-0.82	0.0214593	1.67	0.101622	1.35899	pos	352.334	[M-NH3+H]+	Organic oxygen compounds	Organooxygen compounds	Carbonyl compounds		95605-23-5	HMDB0035564	mzCloud	MSI_level2
5-Hydroxy-6-methoxyindole glucuronide	M340T219	340.102	219.1	2.319	C15H17NO8		1.11698e+06	1.05934e+06	104.06	1.48977e+07	1.29902e+07	52.19	0.07	-3.74	0.00885517	2.05	0.0575382	1.62611	pos	339.095	[M+H]+	Organic oxygen compounds	Organooxygen compounds	Carbohydrates and carbohydrate conjugates		77463-71-9	HMDB0010363	mzCloud	MSI_level2
beta-Snyderyl acetate	M343T50	343.124	49.8	7.014	C17H27BrO2		760716	712919	42.28	44903.1	38263.4	44.08	16.94	4.08	5.66509e-07	6.25	0.000125837	1.98103	pos	342.119	[M+H]+							BioDeepDB	MSI_level3
Lauroylcarnitine	M344T318	344.279	317.7	2.835	C19H37NO4		4.16076e+06	4.43624e+06	27.49	7.06109e+06	7.54066e+06	20.44	0.59	-0.76	0.00534712	2.27	0.0416753	1.52487	pos	343.273	[M+H]+	Lipids and lipid-like molecules	Fatty Acyls	Fatty acid esters		25518-54-1	HMDB0002250	DeepMS	MSI_level2
Clovanediol diacetate	M345T304	345.205	304.3	3.424	C19H30O4		1.44662e+06	1.45332e+06	58.54	534501	501624	55.96	2.71	1.44	0.0349953	1.46	0.139617	1.26587	pos	322.215	[M+Na]+	Lipids and lipid-like molecules	Prenol lipids	Sesquiterpenoids				DeepMS	MSI_level2
Triflupromazine	M353T42	353.129	41.8	0.774	C18H19F3N2S		734205	730230	52.41	233540	95450.7	156.62	3.14	1.65	0.0290079	1.54	0.122633	1.28525	pos	352.122	[M+H]+	Organoheterocyclic compounds	Benzothiazines	Phenothiazines		146-54-3	HMDB0014650	mzCloud	MSI_level2
SUBEREAPHENOL C	M353T46_1	352.898	46.2	10.355	C10H10Br2O4		2.45263e+07	2.32979e+07	17.21	3.27641e+07	3.08272e+07	14.81	0.75	-0.42	0.0063806	2.2	0.0468355	1.53157	pos	351.895	[M+H]+							mzCloud	MSI_level2
N-(2-hydroxyethyl)icosanamide	M356T354	356.353	354.5	1.19	C22H45NO2		2.94885e+06	2.81375e+06	26.76	3.24865e+07	6.98759e+06	134.64	0.09	-3.46	0.0419538	1.38	0.156704	1.35057	pos	355.346	[M+H]+	Organic nitrogen compounds	Organonitrogen compounds	Amines		94421-69-9	HMDB0248559	DeepMS	MSI_level2
Docosa-4,7,10,13,16,19-hexaenoic acid ethyl ester	M357T334	357.28	333.5	3.101	C24H36O2		1.17166e+07	1.00516e+07	74.12	6.91023e+07	7.46374e+07	35.16	0.17	-2.56	0.000577742	3.24	0.0108072	1.75272	pos	356.272	[M+H]+	Lipids and lipid-like molecules	Fatty Acyls	Fatty acid esters			HMDB0247518	mzCloud	MSI_level2
Ethyl docosahexaenoate	M357T373	357.278	373.4	3.292	C24H36O2	C16185	8.02285e+06	2.81639e+06	139.24	3.35528e+07	3.42978e+07	57.16	0.24	-2.06	0.0118704	1.93	0.0691878	1.42589	pos	356.272	[M+H]+	Lipids and lipid-like molecules	Fatty Acyls	Fatty acid esters		81926-94-5		DeepMS	MSI_level2
3-hydroxydodecanoyl carnitine	M360T295	360.274	295.3	1.764	C19H37NO5		551291	425423	72.7	959947	997771	24.02	0.57	-0.8	0.0196305	1.71	0.0959788	1.35485	pos	359.267	[M+H]+	Lipids and lipid-like molecules	Fatty Acyls	Fatty acid esters			HMDB0061638	mzCloud	MSI_level2
Myristoylcarnitine	M372T338_1	372.31	337.6	2.622	C21H41NO4		9.71528e+06	8.85592e+06	49.97	1.99108e+07	1.99384e+07	18.73	0.49	-1.04	0.00423288	2.37	0.0361215	1.55987	pos	371.304	[M+H]+	Lipids and lipid-like molecules	Fatty Acyls	Fatty acid esters		29874-09-7	HMDB0254979	DeepMS	MSI_level2
(7R,8S,9S,10R,13R,14S,17R)-7-hydroxy-17-[(2R)-5-hydroxypentan-2-yl]-10,13-dimethyl-6,7,8,9,11,12,14,15,16,17-decahydrocyclopenta[a]phenanthren-3-one	M373T330_2	373.274	329.8	0.204	C24H36O3		7.85739e+07	5.82607e+07	80.6	3.78973e+08	4.47338e+08	40.49	0.21	-2.27	0.00142105	2.85	0.0191762	1.66796	pos	372.267	[M+H]+	Lipids and lipid-like molecules	Steroids and steroid derivatives	Bile acids, alcohols and derivatives				DeepMS	MSI_level2
1,4-Pentanediamine, N4-(5-(hexyloxy)-6-methoxy-4-methyl-8-quinolinyl)-	M374T330_1	374.276	329.8	11.193	C22H35N3O2		1.85133e+07	1.47479e+07	73.68	7.74047e+07	7.64954e+07	52.31	0.24	-2.06	0.00386446	2.41	0.0343083	1.58102	pos	373.273	[M+H]+	Organoheterocyclic compounds	Quinolines and derivatives	Aminoquinolines and derivatives		81358-96-5	HMDB0259906	mzCloud	MSI_level2
prefuroplocamioid	M379T49_1	378.886	49.3	0.3	C10H14Br2Cl2O		702360	667268	39.25	2.79238e+06	1.62097e+06	84.91	0.25	-1.99	0.0121689	1.91	0.0701064	1.43649	pos	377.879	[M+H]+							mzCloud	MSI_level2
1-hexadecyl-glycero-3-phosphate	M380T347_1	380.244	346.8	2.601	C19H41O6P		8.59236e+06	5.71777e+06	77.47	2.33462e+06	1.89523e+06	48.13	3.68	1.88	0.0065648	2.18	0.0475666	1.52157	pos	396.264	[M-NH3+H]+	Lipids and lipid-like molecules	Glycerophospholipids	Glycerophosphates		52603-03-9	HMDB0062325	mzCloud	MSI_level2
Gibberellin A38	M380T364	380.209	363.6	4.59	C20H26O6		5.23369e+06	4.46703e+06	73	1.50998e+06	1.19761e+06	68.03	3.47	1.79	0.01722	1.76	0.0880494	1.39124	pos	362.173	[M+NH4]+	Lipids and lipid-like molecules	Prenol lipids	Diterpenoids		36434-14-7	HMDB0036902	mzCloud	MSI_level2
Tetraethylene glycol monododecyl ether	M380T446	380.338	445.6	0.465	C20H42O5		10313586	1.04729e+07	16.44	1.39902e+07	1.40228e+07	18.15	0.74	-0.44	0.0147089	1.83	0.0791698	1.42983	pos	362.304	[M+NH4]+	Organic oxygen compounds	Organooxygen compounds	Ethers		5274-68-0	HMDB0246913	DeepMS	MSI_level2
Flavonol 3-O-D-glucoside	M383T49_2	383.115	48.5	7.247	C21H20O8	C03946	4.87076e+07	4.86784e+07	19.9	2.09347e+07	2.20286e+07	28.51	2.33	1.22	0.000354332	3.45	0.00819502	1.77411	pos	400.116	[M-H2O+H]+							BioDeepDB	MSI_level1
Ile-Glu-Lys	M389T231	389.239	230.7	4.563	C17H32N4O6		554978	514542	52.12	1.18495e+06	1.13238e+06	23.41	0.47	-1.09	0.00884458	2.05	0.0575382	1.48821	pos	388.234	[M+H]+	Organic acids and derivatives	Carboxylic acids and derivatives	Amino acids, peptides, and analogues				DeepMS	MSI_level2
Dioctyl phthalate	M391T330_1	391.285	329.8	0.317	C24H38O4	C14227	1.67741e+07	1.41035e+07	50.77	5.02133e+07	4.7372e+07	53.54	0.33	-1.58	0.0102504	1.99	0.0633189	1.45397	pos	390.277	[M+H]+	Benzenoids	Benzene and substituted derivatives	Benzoic acids and derivatives		117-84-0	HMDB0251427	DeepMS	MSI_level2
Plastoquinone 4	M391T330_2	391.296	329.8	10.032	C28H40O2		7.43789e+06	5.32653e+06	74.35	1.85943e+07	1.34077e+07	67.73	0.4	-1.32	0.0410187	1.39	0.154581	1.21959	pos	408.303	[M-H2O+H]+							BioDeepDB	MSI_level3
Isorhamnetin 3-sulfate	M395T46	395.002	45.7	11.505	C16H10O10S		2.55983e+06	2.64868e+06	9.31	7.63945e+06	7.98807e+06	16.71	0.34	-1.58	1.5386e-07	6.81	4.47468e-05	1.99652	pos	394	[M+H]+	Phenylpropanoids and polyketides	Flavonoids	O-methylated flavonoids			HMDB0240537	mzCloud	MSI_level2
Phytosphingosine-1-P	M398T342	398.267	341.7	0.032	C18H40NO6P		709067	620982	51.45	2.42743e+06	2.36914e+06	22.03	0.29	-1.78	0.000109377	3.96	0.00384912	1.83006	pos	397.259	[M+H]+	Lipids and lipid-like molecules	Sphingolipids	Phosphosphingolipids			HMDB0012280	mzCloud	MSI_level2
3,4-Dimethyl-5-pentyl-2-furanpentadecanoic acid	M407T309	407.357	309.2	12.39	C26H46O3		395999	448067	70.99	2.55696e+06	796061	118.69	0.15	-2.69	0.0462384	1.33	0.167354	1.22397	pos	406.345	[M+H]+	Lipids and lipid-like molecules	Fatty Acyls	Fatty acids and conjugates		116627-42-0	HMDB0112081	mzCloud	MSI_level2
12-Ketochenodeoxycholic acid	M407T314	407.278	314.3	3.133	C24H38O5		893661	640281	69.84	4.83581e+06	4.93294e+06	41.91	0.18	-2.44	0.000551403	3.26	0.0105454	1.72912	pos	406.272	[M+H]+	Lipids and lipid-like molecules	Steroids and steroid derivatives	Bile acids, alcohols and derivatives		2458-08-4	HMDB0000400	DeepMS	MSI_level2
Bmt-ttp	M411T47_1	410.855	46.7	11.176	C10H12S8		5.47808e+06	5.61612e+06	57.52	9.44504e+06	8.96183e+06	17.97	0.58	-0.79	0.0432335	1.36	0.159793	1.31601	pos	387.87	[M+Na]+	Organoheterocyclic compounds	Dithioles	1,3-dithioles			HMDB0249322	mzCloud	MSI_level2
ZINC3161614	M414T64	414.044	64.1	0.579	C17H17Cl2N3O3S		2.82238e+06	2.61038e+06	23.93	363371	277707	74.54	7.77	2.96	0.000630532	3.2	0.0112984	1.86662	pos	413.037	[M+H]+							mzCloud	MSI_level2
1,3,5-Trichloro-2-methoxybenzene	M421T46_1	420.884	46	11.809	C7H5Cl3O	C11510	2.22467e+07	2.22973e+07	14.57	2.71578e+07	2.75757e+07	14.41	0.82	-0.29	0.0444218	1.35	0.162721	1.21406	pos	209.941	[2M+H]+	Benzenoids	Phenol ethers	Anisoles		87-40-1	HMDB0029643	mzCloud	MSI_level2
7alpha,12alpha-Dihydroxy-3-oxo-5alpha-cholan-24-oic Acid	M424T331	424.304	330.9	4.532	C24H38O5		611983	466438	96.21	6.02384e+06	5.96615e+06	45.47	0.1	-3.3	0.00281657	2.55	0.0284083	1.71634	pos	406.272	[M+NH4]+	Lipids and lipid-like molecules	Steroids and steroid derivatives	Bile acids, alcohols and derivatives				DeepMS	MSI_level2
Cholate	M426T330_2	426.321	329.8	1.84	C24H40O5	C00695	3.35028e+07	2.27717e+07	86.86	1.48947e+08	1.71432e+08	44.89	0.22	-2.15	0.00342491	2.47	0.0319213	1.58563	pos	408.288	[M+NH4]+	Lipids and lipid-like molecules	Steroids and steroid derivatives	Bile acids, alcohols and derivatives	Lipid metabolism; Global and overview maps; Digestive system	81-25-4	HMDB0000619	BioDeepDB	MSI_level1
Stearoylcarnitine	M428T375_1	428.37	374.9	9.282	C25H49NO4		1.18568e+08	1.07859e+08	53.49	1.69033e+07	1.77972e+07	52.79	7.01	2.81	0.000265041	3.58	0.00697546	1.78365	pos	427.367	[M+H]+	Lipids and lipid-like molecules	Fatty Acyls	Fatty acid esters		25597-09-5	HMDB0000848	DeepMS	MSI_level2
2-[[3-[[2-(Dimethylamino)phenyl]methyl]-2-pyridin-4-yl-1,3-diazinan-1-yl]methyl]-N,N-dimethylaniline	M430T303	430.297	303.5	1.61	C27H35N5		1.35748e+06	1.36035e+06	79.43	222654	192956	69.45	6.1	2.61	0.0262708	1.58	0.11528	1.30224	pos	429.289	[M+H]+	Organic nitrogen compounds	Organonitrogen compounds	Amines		500579-04-4	HMDB0252638	mzCloud	MSI_level2
Myrtucommulone B	M432T353_2	432.238	353.3	0.747	C24H30O6		1.85372e+08	1.71149e+08	25.31	1.43006e+08	1.43876e+08	9.58	1.3	0.37	0.0344626	1.46	0.138277	1.26589	pos	414.205	[M+NH4]+	Organoheterocyclic compounds	Benzopyrans	1-benzopyrans		54247-23-3		DeepMS	MSI_level2
1-(L-methionyl)-N-{(2R)-1-oxo-1-[(1-phenylethyl)amino]propan-2-yl}piperidine-4-carboxamide	M435T359	435.25	359	14.989	C22H34N4O3S		3.79409e+07	3.68518e+07	33.78	6.74747e+06	6.20354e+06	79.3	5.62	2.49	0.00423336	2.37	0.0361215	1.69443	pos	434.236	[M+H]+	Organic acids and derivatives	Peptidomimetics	Hybrid peptides				DeepMS	MSI_level2
Equol 7-O-glucuronide	M436T257	436.159	256.7	3.214	C21H22O9		366394	300706	122.31	5.78107e+06	6.17055e+06	26.96	0.06	-3.98	0.00449808	2.35	0.0376797	1.7316	pos	418.126	[M+NH4]+	Phenylpropanoids and polyketides	Flavonoids	Flavonoid glycosides			HMDB0041732	mzCloud	MSI_level2
NA 28_8;O2	M440T397	440.318	396.9	4.306	C28H41NO3	C12271	1.33801e+07	1.29031e+07	16.44	1.6844e+07	1.64627e+07	16.76	0.79	-0.33	0.0343606	1.46	0.138064	1.27142	pos	439.309	[M+H]+				Sensory system; Signaling molecules and interaction	199875-69-9		mzCloud	MSI_level2
11,12,13-trihydroxy-4,5,8-trimethyl-3-(2-methylpropyl)-1H,2H,3H,4H,6aH,9H,10H,11H,12H,13H,14H,15H,15bH-cycloundeca[e]isoindole-1,15-dione	M442T312	442.26	311.8	6.516	C24H37NO5		1.27997e+07	8556972	83.75	461911	407186	26.3	27.71	4.79	0.000149407	3.83	0.00480954	1.93334	pos	419.268	[M+Na]+	Organoheterocyclic compounds	Isoindoles and derivatives	Isoindolines				DeepMS	MSI_level2
O-arachidonoylcarnitine	M448T349	448.341	348.6	4.407	C27H45NO4		3.03749e+06	2.82905e+06	42.44	4.69969e+06	4.42491e+06	29.86	0.65	-0.63	0.0448508	1.35	0.163825	1.19527	pos	447.335	[M+H]+	Lipids and lipid-like molecules	Fatty Acyls	Fatty acid esters				DeepMS	MSI_level2
Glycocholic Acid	M466T303	466.314	303.4	6.811	C26H43NO6	C01921	2.66374e+07	2.73668e+07	79.24	4.69386e+06	4.56884e+06	41.96	5.67	2.5	0.0144799	1.84	0.0784855	1.40223	pos	465.31	[M+H]+	Lipids and lipid-like molecules	Steroids and steroid derivatives	Bile acids, alcohols and derivatives	Lipid metabolism; Global and overview maps; Digestive system	475-31-0	HMDB0000138	DeepMS	MSI_level2
1-Myristoyl-sn-glycero-3-phosphocholine	M468T350_2	468.313	350.4	7.738	C22H46NO7P		3.92855e+07	3.20568e+07	49.05	1.29189e+08	1.27359e+08	16.6	0.3	-1.72	0.000722601	3.14	0.0125142	1.82211	pos	467.302	[M+H]+	Lipids and lipid-like molecules	Glycerophospholipids	Glycerophosphocholines		20559-16-4	HMDB0010379	DeepMS	MSI_level2
laxiracemosin D	M468T379	468.344	379.4	6.838	C30H45NO3		972647	779585	78.41	5.12937e+06	4.88797e+06	19.68	0.19	-2.4	0.00147866	2.83	0.0194441	1.80137	pos	467.34	[M+H]+							mzCloud	MSI_level2
Buprenorphine	M468T404	468.315	403.9	9.782	C29H41NO4	C08007	5.55469e+06	6.19512e+06	36.39	3.19539e+06	2.51685e+06	59.77	1.74	0.8	0.0487717	1.31	0.173115	1.19285	pos	467.303	[M+H]+	Benzenoids	Phenanthrenes and derivatives			52485-79-7	HMDB0015057	mzCloud	MSI_level2
Prefumagillin	M472T283_3	472.302	282.7	7.908	C28H38O5	C22650	7.62653e+06	6.80291e+06	65.02	1.87821e+06	2.15835e+06	47.78	4.06	2.02	0.0249266	1.6	0.111765	1.32289	pos	454.272	[M+NH4]+							mzCloud	MSI_level2
Ximelagatran	M474T220	474.265	220.4	11.981	C24H35N5O5		186506	162606	72.41	1.32277e+06	1.12886e+06	53.91	0.14	-2.83	0.000190491	3.72	0.00567702	1.81817	pos	473.264	[M+H]+	Organic acids and derivatives	Carboxylic acids and derivatives	Amino acids, peptides, and analogues		1243838-77-8	HMDB0015603	mzCloud	MSI_level2
Tolterodine Tartrate	M476T229_1	476.268	228.9	6.769	C26H37NO7	D01148	3.28527e+06	2.92552e+06	67.36	6.96456e+06	7.50469e+06	27.46	0.47	-1.08	0.0133613	1.87	0.074459	1.4373	pos	475.258	[M+H]+	Organic oxygen compounds	Organooxygen compounds	Carbohydrates and carbohydrate conjugates		209747-05-7		DeepMS	MSI_level2
14-O-acetylneoline	M480T393_1	480.303	392.7	13.791	C26H41NO7		1.00548e+08	96818214	37.93	1.98608e+07	2.04812e+07	26.92	5.06	2.34	2.39063e-05	4.62	0.00139378	1.89169	pos	479.289	[M+H]+	Lipids and lipid-like molecules	Prenol lipids	Diterpenoids				DeepMS	MSI_level2
Crustecdysone	M481T393	481.311	392.8	10.521	C27H44O7	C02633	2.64391e+07	2.5585e+07	36.76	6.02163e+06	6.36356e+06	22.95	4.39	2.13	1.47081e-05	4.83	0.00106024	1.90976	pos	480.309	[M+H]+	Lipids and lipid-like molecules	Steroids and steroid derivatives	Bile acids, alcohols and derivatives	Metabolism of terpenoids and polyketides	5289-74-7	HMDB0030180	BioDeepDB	MSI_level1
[(1S,3R,7S,8S,8aR)-8-[2-[(2R,4R)-4-acetyloxy-6-oxooxan-2-yl]ethyl]-5-hydroxy-3,7-dimethyl-1,2,3,5,6,7,8,8a-octahydronaphthalen-1-yl] 2-methylbutanoate	M482T367_1	482.318	367.1	13.844	C26H40O7		6.99519e+07	6.2634e+07	28.53	1.63941e+08	1.63838e+08	44.34	0.43	-1.23	0.0175088	1.76	0.0889573	1.38153	pos	464.278	[M+NH4]+	Organic acids and derivatives	Carboxylic acids and derivatives	Tricarboxylic acids and derivatives				DeepMS	MSI_level2
LysoPC(15_0_0_0)	M482T417	482.317	417.4	14.926	C23H48NO7P		3.08918e+07	3.37165e+07	49	9.56644e+06	9.39455e+06	40.53	3.23	1.69	0.00717786	2.14	0.0503226	1.50421	pos	481.317	[M+H]+	Lipids and lipid-like molecules	Glycerophospholipids	Glycerophosphocholines			HMDB0010381	HMDB	MSI_level2
Glycocholic acid (hydrate)	M484T367	484.332	367.1	10.608	C26H45NO7		3.26733e+06	3.41156e+06	33.24	1.16554e+07	1.05887e+07	27.69	0.28	-1.83	3.66212e-05	4.44	0.0018719	1.87324	pos	483.32	[M+H]+					1192657-83-2		mzCloud	MSI_level2
LysoPC(16_0_0_0)	M496T434_2	496.334	433.6	11.179	C24H50NO7P		1.28653e+08	1.32111e+08	32.07	4.04058e+07	4.20266e+07	29.39	3.18	1.67	0.000143351	3.84	0.00466804	1.81126	pos	495.332	[M+H]+	Lipids and lipid-like molecules	Glycerophospholipids	Glycerophosphocholines		17364-16-8	HMDB0010382	HMDB	MSI_level2
Pyridoxine 5'-phosphate	M499T95	499.085	94.8	5.652	C8H12NO6P	C00627	2.14048e+06	2.03544e+06	43.85	5.71318e+06	5.71628e+06	14.68	0.37	-1.42	0.00207073	2.68	0.0235055	1.76801	pos	249.04	[2M+H]+	Organoheterocyclic compounds	Pyridines and derivatives	Pyridoxines	Metabolism of cofactors and vitamins; Global and overview maps	447-05-2	HMDB0001319	BioDeepDB	MSI_level3
sodium;(2R)-2-[(2R,5S,6R)-6-[(3E,5E)-6-[(3aR,4S,7aS)-4-(1H-pyrrole-2-carbonyl)-2,3,3a,4,5,7a-hexahydro-1H-inden-5-yl]hexa-3,5-dien-3-yl]-5-methyloxan-2-yl]butanoate	M502T368_1	502.289	368.5	8.314	C30H40NNaO4		6.54332e+07	6.48971e+07	7.98	2.43621e+07	2.55243e+07	36.97	2.69	1.43	0.00116707	2.93	0.0170887	1.84717	pos	501.286	[M+H]+	Organic oxygen compounds	Organooxygen compounds	Carbonyl compounds				DeepMS	MSI_level2
(2E)-3-(3,4-dimethoxyphenyl)-1-[1-(2,4-dimethoxyphenyl)-4a-hydroxyoctahydroisoquinolin-2(1H)-yl]prop-2-en-1-one	M504T330_1	504.238	329.8	2.542	C28H35NO6		2.57577e+06	2.14518e+06	72.83	2.14646e+07	1.56586e+07	84.21	0.12	-3.06	0.00060478	3.22	0.0110531	1.74289	pos	481.247	[M+Na]+	Organoheterocyclic compounds	Piperidines	Phenylpiperidines				DeepMS	MSI_level2
LysoPC P-18_1	M506T313	506.361	313.5	1.812	C26H52NO6P		339368	214311	96.69	2.27359e+06	2.43699e+06	33	0.15	-2.74	6.89839e-05	4.16	0.00275334	1.84845	pos	505.353	[M+H]+						HMDB0010408	mzCloud	MSI_level2
Malyngamide I	M507T220_4	506.751	220.1	3.911	C26H42ClNO5		1.24728e+07	9.83626e+06	52.2	3.95774e+06	4.00323e+06	15.57	3.15	1.66	0.00328352	2.48	0.0311509	1.72089	pos	483.76	[M+Na]+	Lipids and lipid-like molecules	Prenol lipids	Monoterpenoids				DeepMS	MSI_level2
[3,4,5-Trihydroxy-6-[[3,4,5-trihydroxy-6-(hydroxymethyl)oxan-2-yl]oxymethyl]oxan-2-yl] 2,6,6-trimethylcyclohexa-1,3-diene-1-carboxylate	M508T330_1	508.233	329.8	13.031	C22H34O12		4.40057e+06	3.76603e+06	65.28	1.60878e+07	1.83975e+07	30.41	0.27	-1.87	0.00109358	2.96	0.0162082	1.69146	pos	490.206	[M+NH4]+	Organic oxygen compounds	Organooxygen compounds	Carbohydrates and carbohydrate conjugates				DeepMS	MSI_level2
1-(10Z-heptadecenoyl)-sn-glycero-3-phosphocholine	M508T378	508.34	377.8	0.543	C25H50NO7P		1.92896e+07	1.40088e+07	49.05	3.66526e+07	3.61216e+07	16.39	0.53	-0.93	0.00371603	2.43	0.0334514	1.56962	pos	507.333	[M+H]+	Lipids and lipid-like molecules	Glycerophospholipids	Glycerophosphocholines				DeepMS	MSI_level2
Clebopride maleate	M508T417	507.683	416.6	6.152	C24H28ClN3O6		5.61804e+06	4.66171e+06	48.41	1.18205e+07	1.19283e+07	36.82	0.48	-1.07	0.0138921	1.86	0.0764291	1.4256	pos	489.652	[M+NH4]+	Organic acids and derivatives	Carboxylic acids and derivatives	Dicarboxylic acids and derivatives		74214-64-5		DeepMS	MSI_level2
LysoPC(17_0_0_0)	M510T410_2	510.35	409.8	10.968	C25H52NO7P		1.85383e+08	1.76118e+08	26.48	3.45731e+08	3.26956e+08	36.92	0.54	-0.9	0.00715879	2.15	0.0503144	1.49528	pos	509.348	[M+H]+	Lipids and lipid-like molecules	Glycerophospholipids	Glycerophosphocholines		50930-23-9	HMDB0012108	HMDB	MSI_level2
Pachymic acid	M512T410	512.359	409.8	6.21	C33H52O5	C17044	1.2647e+07	1.03376e+07	71.92	2.3237e+07	2.58366e+07	22.85	0.54	-0.88	0.0197272	1.7	0.0961731	1.3684	pos	528.381	[M-NH3+H]+					29070-92-6		mzCloud	MSI_level2
LysoPC(18_3(9Z,12Z,15Z))	M518T356_2	518.331	355.6	11.815	C26H48NO7P		5.71185e+07	5.58882e+07	15.4	3.74609e+07	3.76805e+07	31.02	1.52	0.61	0.0109326	1.96	0.06605	1.44751	pos	517.318	[M+H]+	Lipids and lipid-like molecules	Glycerophospholipids	Glycerophosphocholines		62512-91-8	HMDB0010388	DeepMS	MSI_level2
Kolanone	M520T234_2	520.347	233.6	8.805	C33H42O4	C09948	1.71154e+06	1.25884e+06	82.84	4.03048e+06	2.73258e+06	84.59	0.42	-1.24	0.0435921	1.36	0.160619	1.22225	pos	502.308	[M+NH4]+					81827-55-6		mzCloud	MSI_level2
Medicagenic	M520T371_3	520.36	371.4	6.048	C30H46O6		2.71148e+08	294781063	27.21	1.36098e+08	9.81242e+07	58.78	1.99	0.99	0.0150535	1.82	0.080457	1.41221	pos	502.329	[M+NH4]+	Lipids and lipid-like molecules	Prenol lipids	Triterpenoids		599-07-5		mzCloud	MSI_level2
Ipecoside	M522T303_1	522.233	303.4	1.238	C27H35NO12	C09464	2.24656e+06	2.3391e+06	76.35	372855	310480	58.43	6.03	2.59	0.0107709	1.97	0.0654481	1.44696	pos	565.216	[M-CO2+H]+					15401-60-2		MetaDNA	MSI_level3
[2-hydroxy-3-[(E)-octadec-9-enoyl]oxypropyl] 2-(trimethylazaniumyl)ethyl phosphate	M522T433_2	522.364	433.5	14.787	C26H52NO7P		3.898e+08	2.83205e+08	102.12	3.47018e+07	2.93702e+07	62.37	11.23	3.49	0.0117497	1.93	0.0689191	1.44209	pos	521.349	[M+H]+	Lipids and lipid-like molecules	Glycerophospholipids	Glycerophosphocholines				DeepMS	MSI_level2
Hydroxyl frovatriptan	M523T386_2	523.306	386.2	6.086	C14H19N3O2		7.85599e+06	8.18045e+06	22.37	1.54416e+07	1.38342e+07	44.16	0.51	-0.97	0.00567585	2.25	0.0431651	1.53821	pos	261.148	[2M+H]+	Organoheterocyclic compounds	Indoles and derivatives	Carbazoles			HMDB0061150	mzCloud	MSI_level2
Mycinamicin VIII	M523T396_3	523.369	396	10.787	C29H47NO6	C15684	7.85118e+08	8.70088e+08	38.26	3.06271e+08	2.0249e+08	83.04	2.56	1.36	0.0223045	1.65	0.103874	1.3408	pos	505.34	[M+NH4]+							BioDeepDB	MSI_level1
6,8a-Seco-6,8a-deoxy-5-oxoavermectin 1a aglycone	M525T362_1	525.359	362.4	3.746	C34H48O7	C11977	7.17357e+07	5.53414e+07	96.21	6.19254e+06	3.88906e+06	107.66	11.58	3.53	0.0110419	1.96	0.0664642	1.4292	pos	568.34	[M-CO2+H]+				Global and overview maps; Metabolism of terpenoids and polyketides			BioDeepDB	MSI_level1
mauritine-K	M526T441	526.371	441.2	7.5	C31H47N5O5		2.0593e+08	2.14305e+08	32.15	8.5817e+07	8.71941e+07	40.73	2.4	1.26	0.00223172	2.65	0.0243182	1.62616	pos	569.358	[M-CO2+H]+							mzCloud	MSI_level2
Narbomycin	M527T443	527.375	442.6	10.504	C28H47NO7	C11998	3.01258e+07	2.81093e+07	32.31	1.17735e+07	9.96061e+06	46.54	2.56	1.36	0.00172752	2.76	0.0209941	1.63781	pos	509.335	[M+NH4]+				Global and overview maps; Metabolism of terpenoids and polyketides	6036-25-5		BioDeepDB	MSI_level1
Inosine triphosphate	M531T45_1	530.976	45.4	14.154	C10H15N4O14P3	C00081	1.56393e+06	1.50483e+06	15.2	5.18499e+06	5.22837e+06	21.23	0.3	-1.73	9.01647e-07	6.04	0.000172829	1.9738	pos	507.98	[M+Na]+	Nucleosides, nucleotides, and analogues	Purine nucleotides	Purine ribonucleotides	Global and overview maps; Nucleotide metabolism	132-06-9	HMDB0000189	mzCloud	MSI_level2
Conocarpan	M533T201_3	533.262	200.9	11.668	C18H18O2		822084	706100	72.68	43435.5	48725.9	46.62	18.93	4.24	3.48423e-05	4.46	0.00179183	1.8843	pos	266.131	[2M+H]+					221666-27-9		MoNA	MSI_level2
Taurohyocholic acid	M533T298	533.323	298.2	6.793	C26H45NO7S	C15516	2.41511e+07	1.2507e+07	133.1	2.79895e+06	2.39502e+06	68.87	8.63	3.11	0.0458184	1.34	0.166422	1.20845	pos	515.293	[M+NH4]+	Lipids and lipid-like molecules	Steroids and steroid derivatives	Bile acids, alcohols and derivatives		32747-07-2		DeepMS	MSI_level2
3,4-di-O-galloylquinic acid	M535T414_3	535.046	414.3	5.902	C21H20O14		9.42881e+07	9.27539e+07	32.64	4.59087e+07	3.14754e+07	69.6	2.05	1.04	0.0102547	1.99	0.0633189	1.46249	pos	496.086	[M+K]+	Organic oxygen compounds	Organooxygen compounds	Alcohols and polyols		86687-37-8		DeepMS	MSI_level2
5-O-beta-D-mycaminosyl-20-oxotylonolide	M538T379_1	538.379	379.1	10.012	C31H51NO9	C20760	5.88528e+06	3.92095e+06	108.57	1.90149e+07	1.47342e+07	56.58	0.31	-1.69	0.00466691	2.33	0.038179	1.57161	pos	581.356	[M-CO2+H]+				Global and overview maps; Metabolism of terpenoids and polyketides			BioDeepDB	MSI_level1
Dihydrocucurbitacin B	M543T372_1	543.324	372.4	14.378	C32H48O8	C20787	6.03753e+07	5.96169e+07	35.06	2.91832e+07	3.02985e+07	52.07	2.07	1.05	0.0188835	1.72	0.093191	1.38607	pos	560.335	[M-H2O+H]+					13201-14-4		BioDeepDB	MSI_level1
Cucurbitacin C	M543T372_2	543.335	372.5	6.973	C32H48O8	C08795	3.93211e+07	4.01039e+07	12.28	1.78656e+07	1.53376e+07	40.96	2.2	1.14	0.00254611	2.59	0.0270112	1.73561	pos	560.335	[M-H2O+H]+	Lipids and lipid-like molecules	Steroids and steroid derivatives	Cucurbitacins		5988-76-1	HMDB0034706	MetaDNA	MSI_level3
Satratoxin G	M545T330_1	545.24	330	2.428	C29H36O10		2.90553e+06	2.9257e+06	78.82	1.0471e+07	9.28105e+06	31.11	0.28	-1.85	0.00958885	2.02	0.0604427	1.59035	pos	544.232	[M+H]+	Lipids and lipid-like molecules	Prenol lipids	Sesquiterpenoids		53126-63-9	HMDB0257507	DeepMS	MSI_level2
7-hydroxy-1-({3-o-[(2e)-8-hydroxy-2,6-dimethyl-2-octenoyl]-beta-d-glucopyranosyl}oxy)-7-methyl-1,4a,5,6,7,7a-hexahydrocyclopenta[c]pyran-4-carboxylic acid	M545T330_2	545.254	330	11.694	C26H40O12		1.77841e+06	1.22729e+06	87.26	9.40058e+06	9.59905e+06	45.44	0.19	-2.4	0.00166898	2.78	0.0205793	1.64664	pos	544.253	[M+H]+							DeepMS	MSI_level2
Hovenidulcigenin A	M545T406	545.348	406	1.72	C32H48O7		4.08574e+07	2.95634e+07	78.8	8.74069e+06	8.68295e+06	44.93	4.67	2.22	0.00799659	2.1	0.0538684	1.48152	pos	544.34	[M+H]+	Lipids and lipid-like molecules	Prenol lipids	Terpene lactones		171499-81-3	HMDB0041027	mzCloud	MSI_level2
Platelet-activating factor	M546T383_1	546.347	382.8	11.564	C26H54NO7P	C04598	2.53188e+08	2.49286e+08	58.11	5.9428e+07	2.84909e+07	93.2	4.26	2.09	0.011357	1.94	0.0676448	1.42802	pos	523.365	[M+Na]+	Lipids and lipid-like molecules	Glycerophospholipids	Glycerophosphocholines	Lipid metabolism; Immune disease; Global and overview maps; Signaling molecules and interaction	74389-68-7	HMDB0062195	DeepMS	MSI_level2
Neolinderatone	M546T448_2	546.363	447.9	9.943	C35H44O4		2.02713e+08	1.94279e+08	57	8.05368e+07	8.43506e+07	48.4	2.52	1.33	0.0356187	1.45	0.141235	1.23557	pos	528.324	[M+NH4]+					123297-92-7		mzCloud	MSI_level2
(2S)-2-[[1-[(2S)-3-methyl-2-[(4-methylphenyl)sulfonylamino]pentanoyl]piperidine-4-carbonyl]amino]-2-phenylacetic acid	M547T330_2	547.264	329.8	7.45	C27H35N3O6S		6.89664e+06	5.18216e+06	76.68	2.38767e+07	2.54891e+07	33.07	0.29	-1.79	0.00275317	2.56	0.028215	1.61131	pos	529.226	[M+NH4]+	Organic acids and derivatives	Peptidomimetics	Hybrid peptides				DeepMS	MSI_level2
Chaetoglobosin R	M547T330_3	547.279	329.8	3.793	C32H38N2O6		1.85307e+06	1.83116e+06	41.83	1.37237e+07	1.07275e+07	61.91	0.14	-2.89	0.000152701	3.82	0.00486265	1.81065	pos	546.274	[M+H]+	Organoheterocyclic compounds	Isoindoles and derivatives	Isoindolines				DeepMS	MSI_level2
ANTIBIOTIC A-31438	M547T383_1	547.35	382.8	4.83	C28H50O10	C06630	7.00055e+07	6.48507e+07	59.33	2.04332e+07	1.9176e+07	41.13	3.43	1.78	0.0186445	1.73	0.0922814	1.36805	pos	546.34	[M+H]+				Global and overview maps; Metabolism of terpenoids and polyketides	34698-88-9		BioDeepDB	MSI_level1
Morinin I	M547T440_1	547.343	439.6	6.438	C33H48O5		1.74091e+07	1.26207e+07	79.85	3.0268e+06	2.84864e+06	43	5.75	2.52	0.00436385	2.36	0.0368047	1.56183	pos	524.35	[M+Na]+							mzCloud	MSI_level2
Tamoxifen-N-glucuronide	M549T330_2	549.271	329.9	2.713	C32H38NO7		2.28036e+06	2.32527e+06	56.56	6.20381e+06	5.74034e+06	45.94	0.37	-1.44	0.0237387	1.62	0.10834	1.32628	pos	548.265	[M+H]+	Phenylpropanoids and polyketides	Stilbenes	Stilbene glycosides			HMDB0060616	mzCloud	MSI_level2
LPC 19_3	M549T408_1	549.368	407.5	2.553	C27H50NO7P		1.56839e+07	1.36004e+07	45.19	4.2076e+07	4.39106e+07	32.04	0.37	-1.42	0.00143781	2.84	0.0193406	1.67137	pos	531.332	[M+NH4]+							BioDeepDB	MSI_level3
nuatigenin 3-beta-D-glucopyranoside	M549T408_2	549.383	407.5	8.263	C33H52O9	C04859	1.51631e+07	1.43357e+07	54.15	3.94394e+07	3.90282e+07	33.93	0.38	-1.38	0.00651162	2.19	0.0474131	1.49515	pos	592.361	[M-CO2+H]+							BioDeepDB	MSI_level1
2-((4R)-4-((3R,5S,7S,9S,10S,13R,14S,17R)-3,7-dihydroxy-10,13-dimethylhexadecahydro-1H-cyclopenta[a]phenanthren-17-yl)-2,2-dimethylpentanamido)ethane-1-sulfonic acid	M550T397_2	550.32	396.7	3.783	C28H49NO6S		1.18665e+07	1.23659e+07	39.42	5.21818e+06	5.18929e+06	50.71	2.27	1.19	0.0232479	1.63	0.106677	1.3329	pos	527.329	[M+Na]+	Lipids and lipid-like molecules	Steroids and steroid derivatives	Bile acids, alcohols and derivatives				DeepMS	MSI_level2
Methyl 2-(3-(((3-(6-amino-2-butoxy-8-oxo-7,8-dihydro-9H-purin-9-yl)propyl)(3-morpholinopropyl)amino)methyl)phenyl)acetate	M570T408	570.34	408	1.004	C29H43N7O5		1.35977e+06	1.17531e+06	58.08	4.02021e+06	3.82712e+06	39.79	0.34	-1.56	0.00245939	2.61	0.026323	1.60079	pos	569.333	[M+H]+	Organoheterocyclic compounds	Imidazopyrimidines	Purines and purine derivatives			HMDB0248790	mzCloud	MSI_level2
Janthitrem C	M570T409	570.355	408.6	5.026	C37H47NO4	C20601	6.41468e+06	4.55016e+06	83.85	1.3773e+07	1.23333e+07	27.06	0.47	-1.1	0.0416419	1.38	0.156023	1.31737	pos	569.351	[M+H]+	Organic acids and derivatives	Peptidomimetics	Depsipeptides	Biosynthesis of other secondary metabolites	73561-91-8	HMDB0040684	mzCloud	MSI_level2
Deoxykhivorin	M571T370	571.296	369.9	8.794	C32H42O9		1.85721e+06	1.47987e+06	41.04	4.80521e+06	4.14212e+06	59.91	0.39	-1.37	0.0167542	1.78	0.0862013	1.3882	pos	570.284	[M+H]+	Organoheterocyclic compounds	Naphthopyrans					DeepMS	MSI_level2
6,8a-Seco-6,8a-deoxy-5-oxoavermectin 1b aglycone	M572T377	572.359	376.9	0.94	C33H46O7	C11961	2.34386e+06	2.44967e+06	37.61	4.24609e+06	4.06243e+06	40.01	0.55	-0.86	0.0411447	1.39	0.154711	1.22199	pos	554.324	[M+NH4]+				Global and overview maps; Metabolism of terpenoids and polyketides			BioDeepDB	MSI_level1
Milbemycin A4 oxime	M578T208_8	578.302	208.2	11.943	C32H45NO7		443128	398590	39.87	89615.2	62153.8	98.42	4.94	2.31	0.00809044	2.09	0.0541976	1.59798	pos	555.32	[M+Na]+					93074-04-5		mzCloud	MSI_level2
12-Ethyl-8-isobutyl-3-vinylbacteriochlorophyllide d	M581T222_1	581.272	222.5	6.601	C36H38MgN4O3	C21429	807124	871184	37.74	128262	90859.3	92.2	6.29	2.65	0.000332531	3.48	0.0079083	1.78245	pos	598.279	[M-H2O+H]+				Metabolism of cofactors and vitamins; Global and overview maps			BioDeepDB	MSI_level1
(1E)-2-[6-[[amino-[(E)-[amino-(4-chloroanilino)methylidene]amino]methylidene]amino]hexyl]-1-[amino-(4-chloroanilino)methylidene]guanidine;hydrochloride	M581T223_1	580.604	222.7	10.234	C22H31Cl3N10		1.95726e+06	1.90903e+06	37.68	544690	486139	33.72	3.59	1.85	7.84611e-05	4.11	0.0030495	1.86176	pos	541.635	[M+K]+	Benzenoids	Benzene and substituted derivatives	Halobenzenes		3697-42-5		DeepMS	MSI_level2
N3-Acetylapramycin	M582T222_3	582.3	221.9	3.977	C23H43N5O12	C02856	5.00089e+06	4.59442e+06	56.01	1.94771e+07	1.74087e+07	37.04	0.26	-1.96	0.000566332	3.25	0.0107499	1.73354	pos	581.291	[M+H]+							mzCloud	MSI_level2
Destruxin B1	M608T409_2	608.407	409.1	4.97	C31H53N5O7		3.89391e+07	3.93424e+07	37.23	6.12783e+07	6.19162e+07	25.74	0.64	-0.65	0.0365213	1.44	0.143399	1.22932	pos	607.396	[M+H]+	Organic acids and derivatives	Peptidomimetics	Depsipeptides		79386-01-9		DeepMS	MSI_level2
Somniferine	M609T222_3	609.263	221.6	6.048	C36H36N2O7		87931.6	45043.7	111.23	1.39907e+06	1.19023e+06	44.13	0.06	-3.99	0.0021601	2.67	0.023848	1.77821	pos	608.252	[M+H]+	Alkaloids and derivatives	Morphinans			117611-63-9	HMDB0038585	BioDeepDB	MSI_level3
Dabigatran Etexilate	M628T303_2	628.321	302.7	9.034	C34H41N7O5		1.72149e+07	1.03404e+07	96.77	1.31055e+06	1.38969e+06	36.37	13.14	3.72	0.000246102	3.61	0.00671916	1.79236	pos	627.319	[M+H]+	Organoheterocyclic compounds	Benzimidazoles			211915-06-9	HMDB0015641	DeepMS	MSI_level2
Bacteriochlorophyllide a	M633T321_1	633.247	321.2	14.367	C35H36MgN4O6	C18155	740988	558357	74.76	1.87589e+06	1.64022e+06	57.99	0.4	-1.34	0.0491106	1.31	0.173668	1.21863	pos	632.249	[M+H]+				Metabolism of cofactors and vitamins; Global and overview maps			BioDeepDB	MSI_level1
Charantoside VIII	M663T413_1	663.444	413.1	4.276	C38H62O9		4.76303e+07	5.17056e+07	54.94	9.57835e+06	3.25986e+06	142.97	4.97	2.31	0.00294617	2.53	0.029096	1.61289	pos	662.439	[M+H]+							mzCloud	MSI_level2
Goyaglycoside c	M663T433_1	663.446	433.1	1.261	C38H62O9		2.84749e+07	2.80977e+07	70.05	6.01853e+06	5.44857e+06	38.22	4.73	2.24	0.00564976	2.25	0.0430832	1.54686	pos	662.439	[M+H]+	Lipids and lipid-like molecules	Prenol lipids	Terpene glycosides		333332-49-3	HMDB0038349	mzCloud	MSI_level2
Vicriviroc Malate	M668T222_2	668.338	221.6	14.4	C32H44F3N5O7		5.27953e+07	4.89879e+07	34.23	1.48478e+07	1.44981e+07	17.78	3.56	1.83	9.7863e-06	5.01	0.000817205	1.92901	pos	667.321	[M+H]+	Benzenoids	Benzene and substituted derivatives	Trifluoromethylbenzenes		541503-81-5		DeepMS	MSI_level2
Reverse-triiodthyronine	M669T222_2	668.826	221.7	2.713	C15H12I3NO4	C07639	2.2759e+07	1.57292e+07	57.08	5.29792e+06	5.54332e+06	46.11	4.3	2.1	0.00090178	3.04	0.0140217	1.70847	pos	650.79	[M+NH4]+	Organic acids and derivatives	Carboxylic acids and derivatives	Amino acids, peptides, and analogues	Endocrine system	5817-39-0	HMDB0060074	mzCloud	MSI_level2
D 16-834	M680T433_2	680.471	433.4	13.517	C42H63O4P		6.61595e+07	7.20012e+07	38.13	1.47777e+07	1.02329e+07	96.33	4.48	2.16	0.00126968	2.9	0.0180886	1.69898	pos	662.446	[M+NH4]+					95906-11-9		mzCloud	MSI_level2
Acidissiminin	M682T412	682.481	412.3	0.8	C43H65NO4		8.0369e+06	7.84056e+06	47.47	1.83247e+06	1.48677e+06	59.19	4.39	2.13	0.000553001	3.26	0.0105521	1.75055	pos	659.491	[M+Na]+	Lipids and lipid-like molecules	Prenol lipids	Monoterpenoids		126005-91-2	HMDB0038619	mzCloud	MSI_level2
Icosalide B	M685T414_2	685.445	414.2	6.6	C34H60N4O10		1.56756e+07	1.18251e+07	65.54	857062	786351	64.67	18.29	4.19	1.33848e-05	4.87	0.000999005	1.92155	pos	684.433	[M+H]+	Organic acids and derivatives	Peptidomimetics	Depsipeptides				DeepMS	MSI_level2
cucurbitacin I 2-O-beta-D-glucopyranoside	M699T236_2	699.336	235.8	0.312	C36H52O12		1.04624e+06	541713	106.6	4.75517e+06	4.4103e+06	29.58	0.22	-2.18	0.0027856	2.56	0.0283057	1.71911	pos	676.347	[M+Na]+	Lipids and lipid-like molecules	Steroids and steroid derivatives	Steroidal glycosides		29803-94-9		DeepMS	MSI_level2
Tangshenoside I	M701T270_1	701.234	269.8	10.661	C29H42O18		3.65634e+06	3.51482e+06	28.35	1.75531e+06	1.83895e+06	54.02	2.08	1.06	0.0105386	1.98	0.0644545	1.45958	pos	678.237	[M+Na]+					117278-74-7		mzCloud	MSI_level2
Cercic acid	M704T275_1	704.376	274.8	3.582	C37H46N6O7		7.51738e+06	8.16685e+06	45.36	3.01967e+06	2.4979e+06	55.16	2.49	1.32	0.0173742	1.76	0.0884866	1.36178	pos	686.345	[M+NH4]+	Organic Polymers	Polypeptides					DeepMS	MSI_level2
Sohbumycin	M745T44_1	744.83	43.7	1.508	C31H47ClN8O10		4.02461e+06	3.80645e+06	41.04	7.50778e+06	7.59448e+06	26.58	0.54	-0.9	0.00905433	2.04	0.0583378	1.47772	pos	726.798	[M+NH4]+	Organic acids and derivatives	Peptidomimetics	Depsipeptides		99270-01-6		DeepMS	MSI_level2
[2-[4-Hydroxy-2,5-bis(hydroxymethyl)-3-(3-methylbutanoyloxy)oxolan-2-yl]oxy-6-(hydroxymethyl)-4,5-bis(2-methylpropanoyloxy)oxan-3-yl] decanoate	M759T231_2	759.361	231.4	3.874	C35H60O15		7.73573e+06	7.63475e+06	39.82	4.05567e+06	3.56479e+06	38.08	1.91	0.93	0.0120354	1.92	0.0696966	1.45162	pos	720.394	[M+K]+	Lipids and lipid-like molecules	Saccharolipids					DeepMS	MSI_level2
Asolectin	M759T336	758.576	336.4	7.809	C42H80NO8P		4.2715e+06	1.38798e+06	156.41	4.1744e+07	4.17078e+07	33.87	0.1	-3.29	0.000901605	3.04	0.0140217	1.83752	pos	757.563	[M+H]+	Lipids and lipid-like molecules	Glycerophospholipids	Glycerophosphocholines		97281-47-5	HMDB0007973	DeepMS	MSI_level2
PC(18_4(6Z,9Z,12Z,15Z)_20_4(5Z,8Z,11Z,14Z))	M759T338	758.558	337.9	12.559	C46H76NO8P		5.37196e+06	2.72025e+06	120.8	3.76393e+07	3.42518e+07	32.19	0.14	-2.81	0.00150072	2.82	0.0194519	1.80527	pos	801.531	[M-CO2+H]+	Lipids and lipid-like molecules	Glycerophospholipids	Glycerophosphocholines			HMDB0008246	BioDeepDB	MSI_level3
PC(16_1(9Z)_18_1(9Z))	M759T380_3	758.576	379.7	8.073	C42H80NO8P	C00157	4.71674e+07	3.71687e+07	86.29	1.81096e+08	1.82012e+08	29.01	0.26	-1.94	0.00823289	2.08	0.0548036	1.62659	pos	757.563	[M+H]+	Lipids and lipid-like molecules	Glycerophospholipids	Glycerophosphocholines	Lipid metabolism; Cancer: overview; Nervous system; Global and overview maps		HMDB0008005	DeepMS	MSI_level2
Erythromycin C	M759T414	758.541	414	3.585	C36H65NO13	C06616	5.83757e+06	1.92325e+06	156.07	5.49853e+07	5.39102e+07	60.96	0.11	-3.24	0.00151758	2.82	0.0196308	1.66102	pos	719.446	[M+K]+				Global and overview maps; Metabolism of terpenoids and polyketides	1675-02-1		BioDeepDB	MSI_level1
PC(20_0_15_0)	M760T317	759.581	317	11.98	C43H86NO8P		1.30741e+06	411172	132.87	9.11368e+06	9.4122e+06	49.48	0.14	-2.8	0.00145195	2.84	0.0194136	1.68634	pos	775.609	[M-NH3+H]+	Lipids and lipid-like molecules	Glycerophospholipids	Glycerophosphocholines			HMDB0008264	BioDeepDB	MSI_level3
PC(P-18_1(11Z)_16_1(9Z))	M760T380_4	759.597	379.9	5.313	C42H80NO7P		7.35565e+06	6.54404e+06	61.54	2.85203e+07	2.78315e+07	57.28	0.26	-1.96	0.00419587	2.38	0.0361102	1.56666	pos	741.567	[M+NH4]+	Lipids and lipid-like molecules	Glycerophospholipids	Glycerophosphocholines			HMDB0011273	BioDeepDB	MSI_level3
PC 33_3	M760T432_2	759.559	432	7.046	C41H76NO8P		1.06125e+07	7.70297e+06	100.83	1.22605e+08	8.68643e+07	75.28	0.09	-3.53	0.000163395	3.79	0.00506646	1.8252	pos	741.531	[M+NH4]+							mzCloud	MSI_level2
Gamithromycin	M760T447_1	759.543	446.8	9.073	C40H76N2O12		763545	645429	102.2	9.44664e+06	4.57375e+06	122.63	0.08	-3.63	0.0189473	1.72	0.0932875	1.4018	pos	776.54	[M-H2O+H]+	Organic oxygen compounds	Organooxygen compounds	Carbohydrates and carbohydrate conjugates			HMDB0252606	mzCloud	MSI_level2
HeterophyllinB	M761T268_6	761.425	267.6	12.805	C40H58N8O8		7.0645e+06	5.99106e+06	46.84	2.72243e+07	2.65078e+07	43.75	0.26	-1.95	0.000292939	3.53	0.00741936	1.7723	pos	778.438	[M-H2O+H]+					145459-19-4		mzCloud	MSI_level2
PC(18_3(6Z,9Z,12Z)_20_4(5Z,8Z,11Z,14Z))	M761T337	760.568	336.7	5.362	C46H78NO8P		2.81239e+06	2.42832e+06	24.77	1.03383e+07	9.14022e+06	45.58	0.27	-1.88	3.83653e-05	4.42	0.00190012	1.87968	pos	803.547	[M-CO2+H]+	Lipids and lipid-like molecules	Glycerophospholipids	Glycerophosphocholines			HMDB0008180	BioDeepDB	MSI_level3
Decaprenyl phosphate	M762T379_2	761.591	379.4	11.261	C50H83O4P	C02970	1.39324e+07	7.41302e+06	84.17	4.34617e+07	4.1045e+07	45.62	0.32	-1.64	0.00413419	2.38	0.0359091	1.57383	pos	778.603	[M-H2O+H]+				Glycan biosynthesis and metabolism; Global and overview maps			BioDeepDB	MSI_level1
Aplysinamisine III	M772T44_1	771.84	44	12.907	C23H25Br4N3O7		3.66668e+06	3.88145e+06	31.69	6.12453e+06	6.28101e+06	27.99	0.6	-0.74	0.0243109	1.61	0.109942	1.32405	pos	770.843	[M+H]+							mzCloud	MSI_level2
Metrizamide	M772T44_2	771.856	43.7	7.093	C18H22I3N3O8		1.00397e+07	9.85028e+06	11.14	1.47952e+07	1.43687e+07	19.22	0.68	-0.56	0.0014958	2.83	0.0194441	1.65914	pos	788.854	[M-H2O+H]+	Organic oxygen compounds	Organooxygen compounds	Carbohydrates and carbohydrate conjugates		31112-62-6	HMDB0015518	mzCloud	MSI_level2
3-Hydroxy-5-(3-hydroxy-5-(3-hydroxy-5-(3,5-dihydroxydecanoyloxy)decanoyloxy)decanoyloxy)decanoic acid	M781T262_2	780.538	262.2	12.072	C40H74O13		4.39957e+06	4.29303e+06	41.36	1.87207e+06	1.90864e+06	38.84	2.35	1.23	0.00639692	2.19	0.0469145	1.50417	pos	762.514	[M+NH4]+	Organic acids and derivatives	Carboxylic acids and derivatives	Tetracarboxylic acids and derivatives				DeepMS	MSI_level2
PC 17_0-20_3-d5_ISTD	M782T431	781.565	431.2	11.452	C45H84NO8P		746762	791967	36.46	1.01906e+07	8.04212e+06	51.95	0.07	-3.77	1.86706e-06	5.73	0.000276259	1.96601	pos	797.593	[M-NH3+H]+							MoNA	MSI_level2
Demethyllactenocin	M783T261	782.51	261.2	4.171	C37H61NO14	C12003	2.56018e+06	1.64039e+06	77.89	632648	614604	43.07	4.05	2.02	0.0106775	1.97	0.0650897	1.4487	pos	743.409	[M+K]+				Global and overview maps; Metabolism of terpenoids and polyketides			mzCloud	MSI_level2
PC(20_5(5Z,8Z,11Z,14Z,17Z)_20_5(5Z,8Z,11Z,14Z,17Z))	M783T365	782.547	364.8	2.138	C48H76NO8P		3.38129e+06	1.33435e+06	133.83	3.2993e+07	2.76912e+07	66.34	0.1	-3.29	0.003283	2.48	0.0311509	1.58143	pos	825.531	[M-CO2+H]+	Lipids and lipid-like molecules	Glycerophospholipids	Glycerophosphocholines			HMDB0008511	BioDeepDB	MSI_level3
PC(16_0_20_4(5Z,8Z,11Z,14Z))	M783T380_3	782.576	380	7.186	C44H80NO8P		2.56386e+07	1.35102e+07	125.67	9.31233e+07	9.81617e+07	67.86	0.28	-1.86	0.0278327	1.56	0.119461	1.28853	pos	781.563	[M+H]+	Lipids and lipid-like molecules	Glycerophospholipids	Glycerophosphocholines		6931-56-2	HMDB0007982	DeepMS	MSI_level2
L-Dilinoleoyllecithin	M783T395	782.576	394.9	7.442	C44H80NO8P		7.91545e+06	2.9151e+06	110.02	1.08973e+08	5.66436e+07	132.53	0.07	-3.78	0.00527262	2.28	0.0413113	1.52847	pos	781.563	[M+H]+	Lipids and lipid-like molecules	Glycerophospholipids	Glycerophosphocholines		998-06-1	HMDB0008138	DeepMS	MSI_level2
1-Palmitoyl-2-oleoyl-sn-glycerol-3-phosphocholine	M783T413_1	782.558	412.8	12.035	C42H82NO8P		3.969e+07	2.20747e+07	85.65	1.43963e+08	1.49073e+08	64.01	0.28	-1.86	0.0257393	1.59	0.113904	1.31339	pos	759.579	[M+Na]+	Lipids and lipid-like molecules	Glycerophospholipids	Glycerophosphocholines			HMDB0243985	DeepMS	MSI_level2
PC(22_6(4Z,7Z,10Z,13Z,16Z,19Z)_18_4(6Z,9Z,12Z,15Z))	M783T433_1	782.547	432.5	1.627	C48H76NO8P		3.2726e+06	1.37857e+06	119.55	5.43164e+07	3.33069e+07	89.47	0.06	-4.05	0.00163708	2.79	0.0204629	1.6608	pos	825.531	[M-CO2+H]+	Lipids and lipid-like molecules	Glycerophospholipids	Glycerophosphocholines			HMDB0008733	BioDeepDB	MSI_level3
1-Palmitoyl-2-oleoyl-sn-glycero-3-phosphocholine	M783T434	782.576	433.6	10.072	C42H82NO8P		2.90015e+07	7.15089e+06	143.95	1.03544e+08	6.60118e+07	92.82	0.28	-1.84	0.0284618	1.55	0.121346	1.29108	pos	759.579	[M+Na]+	Lipids and lipid-like molecules	Glycerophospholipids	Glycerophosphocholines		26853-31-6	HMDB0007972	DeepMS	MSI_level2
Phosphatidylcholine 15_0-20_5	M784T366	783.556	365.6	10.914	C43H76NO8P		4.55607e+06	1.93662e+06	113.66	1.39422e+07	1.67551e+07	61.67	0.33	-1.61	0.0376144	1.42	0.146464	1.24637	pos	765.531	[M+NH4]+							BioDeepDB	MSI_level3
Phosphatidylcholine 19_0-18_2	M784T380_3	783.582	380	10.082	C45H86NO8P		1.28496e+07	2.22061e+06	137.96	4.49461e+07	4.8107e+07	71.91	0.29	-1.81	0.0360933	1.44	0.142248	1.24279	pos	799.609	[M-NH3+H]+							BioDeepDB	MSI_level3
PC(P-18_1(11Z)_18_3(6Z,9Z,12Z))	M784T380_4	783.595	380.3	7.702	C44H80NO7P		4.84008e+06	1.69625e+06	114.19	2.02849e+07	2.0553e+07	70.64	0.24	-2.07	0.0160358	1.79	0.0833942	1.379	pos	765.567	[M+NH4]+	Lipids and lipid-like molecules	Glycerophospholipids	Glycerophosphocholines			HMDB0011278	BioDeepDB	MSI_level3
Arachidonoyl Thio-PC	M785T380_2	784.577	379.7	11.757	C44H82NO6PS		8.80344e+06	6.52407e+06	68.79	4.36742e+07	3.72241e+07	61.09	0.2	-2.31	0.00129394	2.89	0.018233	1.68067	pos	783.561	[M+H]+	Organic nitrogen compounds	Organonitrogen compounds	Quaternary ammonium salts				DeepMS	MSI_level2
[2-[(Z)-hexadec-9-enoyl]oxy-3-octadecoxypropyl] 2-(trimethylazaniumyl)ethyl phosphate	M785T415_1	784.565	415.1	3.113	C42H84NO7P		1.16394e+07	7.47531e+06	103.14	5.0355e+07	5.10691e+07	69.21	0.23	-2.11	0.0177571	1.75	0.090002	1.39784	pos	745.599	[M+K]+	Lipids and lipid-like molecules	Glycerophospholipids	Glycerophosphocholines				DeepMS	MSI_level2
1-o-Hexadecyl-2-oleoyl-sn-glycero-3-phosphocholine	M785T433_1	784.563	432.6	0.946	C42H84NO7P	C13894	8.10226e+06	8.2449e+06	51.85	3.96501e+07	3.91109e+07	52.38	0.2	-2.29	0.00298286	2.53	0.0292189	1.60019	pos	745.599	[M+K]+	Lipids and lipid-like molecules	Glycerophospholipids	Glycerophosphocholines		95403-34-2		DeepMS	MSI_level2
PC(15_0_20_4)	M786T417	785.573	417	9.421	C43H78NO8P		4.98313e+06	2.76465e+06	92.79	2.21724e+07	1.83702e+07	65.03	0.22	-2.15	0.00205775	2.69	0.0234846	1.65043	pos	767.547	[M+NH4]+	Lipids and lipid-like molecules	Glycerophospholipids	Glycerophosphocholines			HMDB0007949	BioDeepDB	MSI_level3
PC(20_3(5Z,8Z,11Z)_P-16_0)	M786T432	785.609	432.2	10.291	C44H82NO7P		1.80044e+06	1.16963e+06	62.07	9.38068e+06	6.02319e+06	108.76	0.19	-2.38	0.0246031	1.61	0.110727	1.34576	pos	767.583	[M+NH4]+	Lipids and lipid-like molecules	Glycerophospholipids	Glycerophosphocholines			HMDB0008390	BioDeepDB	MSI_level3
1-Stearoyl-2-linoleoyl-sn-glycero-3-phosphatidylcholine	M787T364_2	786.603	364.2	1.302	C44H84NO8P		4.59574e+07	4.44334e+07	51.4	9.59495e+07	8.4421e+07	53.21	0.48	-1.06	0.0476618	1.32	0.17033	1.20196	pos	785.594	[M+H]+	Lipids and lipid-like molecules	Glycerophospholipids	Glycerophosphocholines		27098-24-4	HMDB0008039	DeepMS	MSI_level2
PC(18_1(9Z)_18_0)	M789T433	788.616	432.7	1.491	C44H86NO8P		1.42943e+07	8910222	65.09	3.3045e+07	3.18868e+07	50.14	0.43	-1.21	0.0267463	1.57	0.116759	1.29437	pos	787.61	[M+H]+	Lipids and lipid-like molecules	Glycerophospholipids	Glycerophosphocholines			HMDB0008102	DeepMS	MSI_level2
Axinastatin 1	M791T246_1	791.382	246.3	8.287	C38H56N8O8		323472	289290	68.26	1.3545e+06	1.21465e+06	59.64	0.24	-2.07	0.00382905	2.42	0.0341016	1.58322	pos	752.425	[M+K]+	Organic acids and derivatives	Carboxylic acids and derivatives	Amino acids, peptides, and analogues		137647-92-8		DeepMS	MSI_level2
Bottromycin A2 acid	M809T273_2	809.444	273	3.983	C41H60N8O7S		3.29416e+06	3.11658e+06	56.82	2.05257e+07	1.55359e+07	64.91	0.16	-2.64	0.000294901	3.53	0.00742447	1.79173	pos	808.433	[M+H]+	Organic acids and derivatives	Peptidomimetics	Hybrid peptides				DeepMS	MSI_level2
PC 38_5	M809T449_2	808.587	449.2	2.782	C46H82NO8P		6.20692e+06	3.41279e+06	107.71	2.21767e+07	1.9847e+07	69.81	0.28	-1.84	0.0122497	1.91	0.0703297	1.43187	pos	807.578	[M+H]+					85082-03-7		mzCloud	MSI_level2
PC(22_6(4Z,7Z,10Z,13Z,16Z,19Z)_20_4(8Z,11Z,14Z,17Z))	M811T364_1	810.584	364.3	5.217	C50H80NO8P		1.90335e+07	1.77658e+07	45.75	4.53635e+07	3.78572e+07	46.46	0.42	-1.25	0.0110143	1.96	0.0663533	1.44969	pos	853.562	[M-CO2+H]+	Lipids and lipid-like molecules	Glycerophospholipids	Glycerophosphocholines			HMDB0008740	BioDeepDB	MSI_level3
PC(22_6(4Z,7Z,10Z,13Z,16Z,19Z)_20_4(5Z,8Z,11Z,14Z))	M811T401	810.576	401.2	4.776	C50H80NO8P		1.67976e+07	1.30949e+07	82.88	5.2935e+07	4.86185e+07	51.61	0.32	-1.66	0.0144652	1.84	0.0784565	1.40768	pos	853.562	[M-CO2+H]+	Lipids and lipid-like molecules	Glycerophospholipids	Glycerophosphocholines			HMDB0008739	BioDeepDB	MSI_level3
PC(20_5(5Z,8Z,11Z,14Z,17Z)_22_5(4Z,7Z,10Z,13Z,16Z))	M811T413_1	810.576	413.4	4.159	C50H80NO8P		4.53427e+07	4.37224e+07	76.87	1.56985e+08	9.60352e+07	107.14	0.29	-1.79	0.0364225	1.44	0.143211	1.2664	pos	853.562	[M-CO2+H]+	Lipids and lipid-like molecules	Glycerophospholipids	Glycerophosphocholines			HMDB0008516	BioDeepDB	MSI_level3
PC(18_1(11Z)_20_3(5Z,8Z,11Z))	M811T415_1	810.592	415.1	10.116	C46H84NO8P		6.07889e+07	3.88265e+07	91.97	1.67435e+08	1.49862e+08	50.34	0.36	-1.46	0.0120049	1.92	0.0696151	1.45734	pos	809.593	[M+H]+	Lipids and lipid-like molecules	Glycerophospholipids	Glycerophosphocholines			HMDB0008079	BioDeepDB	MSI_level3
1-Stearoyl-2-arachidonoyl-sn-glycero-3-phosphocholine	M811T432	810.606	432.5	6.074	C46H84NO8P		3.99213e+07	3.02729e+07	64.96	1.5056e+08	1.54273e+08	49.37	0.27	-1.92	0.00266208	2.57	0.02768	1.6002	pos	809.594	[M+H]+	Lipids and lipid-like molecules	Glycerophospholipids	Glycerophosphocholines		35418-59-8	HMDB0008048	DeepMS	MSI_level2
Phosphatidylcholine 17_0-20_5	M812T380_1	811.587	379.7	10.659	C45H80NO8P		1.56667e+07	1.58095e+07	33.35	3.57082e+07	3.51727e+07	44.04	0.44	-1.19	0.00571845	2.24	0.0433611	1.51156	pos	793.562	[M+NH4]+							BioDeepDB	MSI_level3
10,11-Epoxy-3-geranylgeranylindole	M812T380_2	811.612	379.8	2.312	C28H39NO	C20526	1.88541e+07	1.85198e+07	23.56	3.98758e+07	3.34091e+07	39.44	0.47	-1.08	0.0021464	2.67	0.0238202	1.62389	pos	405.303	[2M+H]+				Biosynthesis of other secondary metabolites; Global and overview maps			MetaDNA	MSI_level3
1-Oleyl-2-stearoyl-sn-glycero-3-phosphocholine	M813T449	812.594	448.8	0.318	C44H88NO7P		1.64043e+06	1.6624e+06	59.71	8.6589e+06	6.14818e+06	75.65	0.19	-2.4	0.00278383	2.56	0.0283057	1.61792	pos	773.631	[M+K]+	Lipids and lipid-like molecules	Glycerophospholipids	Glycerophosphocholines			HMDB0013427	DeepMS	MSI_level2
alpha,alpha-Trehalose 6-mycolate	M820T330_1	819.58	329.8	3.525	C44H82O13	C04218	807312	265299	123.93	9.63575e+06	8.14683e+06	78.96	0.08	-3.58	0.00208726	2.68	0.0235631	1.63079	pos	818.576	[M+H]+							BioDeepDB	MSI_level1
PC 39_7	M836T330_1	835.59	329.8	7.121	C47H80NO8P		2.7429e+06	1.2633e+06	118.6	2.34209e+07	1.21277e+07	119.59	0.12	-3.09	0.0118576	1.93	0.0691878	1.43187	pos	817.562	[M+NH4]+							mzCloud	MSI_level2
Staphyloxanthin	M837T330_1	836.6	329.8	3.782	C51H78O8	C16148	1.95679e+06	636158	127.69	1.60796e+07	1.76667e+07	55.71	0.12	-3.04	0.00326116	2.49	0.0310786	1.59459	pos	818.57	[M+NH4]+				Metabolism of terpenoids and polyketides	71869-01-7		BioDeepDB	MSI_level1
PI 34_0	M840T330	839.571	329.8	8.009	C43H83O13P		761126	82832.1	141.1	9.98467e+06	1.25147e+07	50.91	0.08	-3.71	0.000893393	3.05	0.0140053	1.69959	pos	838.557	[M+H]+							mzCloud	MSI_level2
omega-Sulfo-beta-dihydromenaquinone-9	M865T396_2	864.581	396.1	10.449	C56H81O6S-	C22399	2.21575e+07	2.25315e+07	38.32	1.11213e+07	1.02858e+07	48.47	1.99	0.99	0.0391528	1.41	0.150098	1.22877	pos	881.575	[M-H2O+H]+							BioDeepDB	MSI_level3
CoA 4_1	M874T268_5	874.239	267.6	0.264	C25H40N7O17P3S	C00877	8.45104e+06	8.02654e+06	65.95	2.98063e+06	2.28571e+06	72.8	2.84	1.5	0.0306039	1.51	0.127716	1.28551	pos	835.141	[M+K]+	Organic oxygen compounds	Organic oxoanionic compounds	Organic pyrophosphates	Lipid metabolism; Carbohydrate metabolism; Xenobiotics biodegradation and metabolism; Amino acid metabolism; Energy metabolism; Global and overview maps	992-67-6		mzCloud	MSI_level2
S-2-Octenoyl CoA	M875T268_7	875.176	267.6	9.646	C29H48N7O17P3S	C05276	4.25183e+07	3.14022e+07	53.15	2.18877e+07	2.28217e+07	33.96	1.94	0.96	0.0382752	1.42	0.147944	1.26467	pos	891.204	[M-NH3+H]+	Lipids and lipid-like molecules	Fatty Acyls	Fatty acyl thioesters	Lipid metabolism; Global and overview maps	71629-68-0	HMDB0002992	BioDeepDB	MSI_level1
CoA 6_2;O2	M877T274_4	877.123	274	5.5	C27H42N7O19P3S	C19682	1.74871e+06	1.53302e+06	34.53	813177	779634	48.07	2.15	1.1	0.00794662	2.1	0.0536603	1.47206	pos	893.147	[M-NH3+H]+				Xenobiotics biodegradation and metabolism	138149-18-5		mzCloud	MSI_level2
S-(5-Hydroxy-2-furoyl)-CoA	M878T262_4	878.113	262.4	11.018	C26H38N7O19P3S	C03724	1.11005e+07	9.86007e+06	33.41	5.55102e+06	5.99964e+06	26.15	2	1	0.00329764	2.48	0.0312479	1.58154	pos	877.116	[M+H]+				Xenobiotics biodegradation and metabolism; Global and overview maps			mzCloud	MSI_level2
3,20-dimethyl-1,2,21,22-tetradehydro-2,3,20,21-tetrahydrobotryococcene	M878T264_2	877.847	263.6	6.417	C32H54	C20435	5.97045e+06	6.98575e+06	32.11	2.39906e+06	2.48961e+06	39.28	2.49	1.32	0.00568892	2.24	0.0431866	1.53985	pos	438.423	[2M+H]+							BioDeepDB	MSI_level1
3-Isopropylbut-3-enoyl-CoA	M878T264_4	878.199	264.2	3.824	C28H46N7O17P3S	C11949	2.8801e+07	2.68735e+07	48.27	1.29837e+07	1.20218e+07	46.73	2.22	1.15	0.0254139	1.59	0.113109	1.31431	pos	877.188	[M+H]+				Metabolism of terpenoids and polyketides			mzCloud	MSI_level2
Precorrin 6B	M880T262_3	880.351	261.7	1.559	C44H56N4O16	C06319	4.18401e+06	3.82853e+06	55.06	1.51646e+06	1.29688e+06	57.49	2.76	1.46	0.0115955	1.94	0.0685331	1.4464	pos	896.369	[M-NH3+H]+				Metabolism of cofactors and vitamins; Global and overview maps			MetaDNA	MSI_level3
4-Methylumbelliferyl oleate	M882T410_2	881.598	410	6.733	C28H40O4		1.33245e+07	1.34076e+07	35.95	7.28516e+06	5.94465e+06	45.94	1.83	0.87	0.0402244	1.4	0.152358	1.21394	pos	440.293	[2M+H]+	Phenylpropanoids and polyketides	Coumarins and derivatives				HMDB0246520	mzCloud	MSI_level2
Concanamycin A	M904T254_2	904.487	254.4	4.137	C46H75NO14	C15761	775848	540856	80.81	2.90642e+06	3.0012e+06	31.87	0.27	-1.91	0.00218017	2.66	0.0239421	1.64481	pos	865.52	[M+K]+	Phenylpropanoids and polyketides	Macrolides and analogues			80890-47-7	HMDB0250430	DeepMS	MSI_level2
cyanidin 3-O-glucoside-7-O-(6-O-(4-O-(glucosyl)-oxybenzoyl)-glucoside)	M915T268_11	915.219	268.4	3.007	C40H44O23		1.76315e+07	1.58575e+07	31.46	2.87882e+06	3.01381e+06	30.89	6.12	2.61	3.10006e-06	5.51	0.000368252	1.95113	pos	892.227	[M+Na]+							BioDeepDB	MSI_level3
Cinnamoyl-CoA	M915T268_9	915.186	268.4	5.127	C30H42N7O17P3S	C16256	6.00349e+06	5.28721e+06	52.59	1.15654e+06	1.23564e+06	24.58	5.19	2.38	3.39979e-05	4.47	0.00175913	1.88858	pos	897.157	[M+NH4]+	Lipids and lipid-like molecules	Fatty Acyls	Fatty acyl thioesters		76109-04-1	HMDB0301913	BioDeepDB	MSI_level1
1-Archaetidyl-1D-myo-inositol 3-phosphate; 1-Saturated archaetidyl-1D-myo-inositol 3-phosphate; Archaetidylinositol phosphate	M976T392_3	975.668	392.4	2.488	C49H100O14P2	C20642	4.06841e+06	4.14843e+06	26.15	1.10157e+06	915359	40.47	3.69	1.88	4.60435e-05	4.34	0.00211049	1.8698	pos	974.659	[M+H]+							mzCloud	MSI_level2
bismuth sucrose octasulfate	M983T44_2	982.778	43.7	0.528	C12H22O35S8		3.19633e+06	2.73004e+06	41.13	5.26724e+06	5.1236e+06	28.18	0.61	-0.72	0.0156418	1.81	0.082436	1.40332	pos	981.771	[M+H]+	Organic oxygen compounds	Organooxygen compounds	Carbohydrates and carbohydrate conjugates			HMDB0249270	mzCloud	MSI_level2
2-Methyl-3-oxopropanoic acid	M101T49	101.024	49.2	4.12	C4H6O3	C00349	1.3528e+08	1.32297e+08	42.57	4.39215e+07	1.49063e+07	123.09	3.08	1.62	0.00714015	2.15	0.0385105	1.37676	neg	102.032	[M-H]-	Organic oxygen compounds	Organooxygen compounds	Carbonyl compounds	Amino acid metabolism	6236-08-4	HMDB0001172	BioDeepDB	MSI_level1
Glyceric acid	M105T43	105.02	43.3	1.676	C3H6O4	C00258	1.24677e+07	1.28154e+07	27.77	1.92334e+07	1.99576e+07	16.29	0.65	-0.63	0.00917417	2.04	0.0451216	1.34144	neg	106.027	[M-H]-	Organic oxygen compounds	Organooxygen compounds	Carbohydrates and carbohydrate conjugates	Carbohydrate metabolism; Lipid metabolism; Amino acid metabolism; Energy metabolism; Global and overview maps	473-81-4	HMDB0000139	DeepMS	MSI_level2
2-Furoic acid	M111T42_2	111.009	42.3	3.901	C5H4O3	C01546	1.87921e+07	1.83591e+07	13.33	3.73497e+07	3.97063e+07	29.59	0.5	-0.99	0.00584388	2.23	0.033962	1.49353	neg	112.016	[M-H]-	Organoheterocyclic compounds	Furans	Furoic acid and derivatives	Xenobiotics biodegradation and metabolism; Global and overview maps	88-14-2	HMDB0000617	BioDeepDB	MSI_level1
Oxopent-4-enoate	M113T49	113.025	48.7	1.626	C5H6O3	C00596	7.2631e+07	6.9224e+07	11.53	3.80926e+07	4.00163e+07	19.28	1.91	0.93	7.12686e-05	4.15	0.00208836	1.68705	neg	114.032	[M-H]-				Amino acid metabolism; Xenobiotics biodegradation and metabolism; Global and overview maps	159694-16-3		BioDeepDB	MSI_level1
Trifluoroacetic acid	M113T52	112.986	51.9	2.443	C2HF3O2		1.28409e+09	1.24482e+09	18.24	1.65314e+09	1.61963e+09	19	0.78	-0.36	0.0411815	1.39	0.119301	1.10596	neg	113.993	[M-H]-	Organic acids and derivatives	Carboxylic acids and derivatives	Alpha-halocarboxylic acids and derivatives		76-05-1	HMDB0014118	DeepMS	MSI_level2
S-(-)-ureidoglycolate	M115T52	114.99	51.8	5.266	C3H5N2O4-		1.02129e+07	9.5057e+06	16.87	1.36158e+07	1.30194e+07	24.81	0.75	-0.41	0.0485936	1.31	0.134841	1.09106	neg	133.025	[M-NH3-H]-						HMDB0304474	mzCloud	MSI_level2
L-2-Amino-3-oxobutanoic acid	M116T43	116.036	43.4	2.458	C4H7NO3	C03508	2.9851e+06	3.16985e+06	25.81	4.25858e+06	4.15433e+06	17.23	0.7	-0.51	0.022632	1.65	0.0808453	1.19748	neg	117.043	[M-H]-	Organic acids and derivatives	Carboxylic acids and derivatives	Amino acids, peptides, and analogues	Amino acid metabolism; Global and overview maps	6531-42-6	HMDB0006454	BioDeepDB	MSI_level1
4-Vinylphenol	M119T242	119.051	241.8	4.838	C8H8O	C05627	1.14801e+06	1.06975e+06	63.9	49499.2	22662.3	101.85	23.19	4.54	5.6276e-05	4.25	0.00182063	1.69865	neg	120.058	[M-H]-	Benzenoids	Benzene and substituted derivatives	Styrenes	Biosynthesis of other secondary metabolites	2628-17-3	HMDB0004072	DeepMS	MSI_level2
2,4-Dihydroxybutanoic acid	M119T48_2	119.036	48.3	6.519	C4H8O4		8.84196e+07	8.207e+07	22.94	4.86612e+07	4.19198e+07	46.19	1.82	0.86	0.00832211	2.08	0.0426021	1.36772	neg	120.043	[M-H]-	Organic acids and derivatives	Hydroxy acids and derivatives	Short-chain hydroxy acids and derivatives		1518-62-3	HMDB0000360	DeepMS	MSI_level2
Purine	M119T64	119.036	63.9	11.123	C5H4N4	C15587	1.97215e+07	2.1022e+07	35.25	8.9042e+06	1.09902e+07	49.96	2.21	1.15	0.0287693	1.54	0.0949623	1.17339	neg	120.045	[M-H]-	Organoheterocyclic compounds	Imidazopyrimidines	Purines and purine derivatives		120-73-0	HMDB0001366	DeepMS	MSI_level2
2-Methylbenzyl alcohol	M121T242	121.067	242.3	7.561	C8H10O	C07213	333099	411263	49.94	45570.3	47787.8	13.8	7.31	2.87	0.00238305	2.62	0.0186005	1.59702	neg	122.073	[M-H]-				Xenobiotics biodegradation and metabolism; Global and overview maps	89-95-2		BioDeepDB	MSI_level1
Taurine	M124T47	124.008	46.8	0.194	C2H7NO3S	C00245	1.68809e+07	1.62934e+07	18.94	2.41158e+07	2.4568e+07	23.02	0.7	-0.51	0.0180497	1.74	0.0700918	1.24735	neg	125.015	[M-H]-	Organic acids and derivatives	Organic sulfonic acids and derivatives	Organosulfonic acids and derivatives	Membrane transport; Metabolism of other amino acids; Lipid metabolism; Signaling molecules and interaction; Energy metabolism; Global and overview maps	107-35-7	HMDB0000251	DeepMS	MSI_level2
Cyanuric acid	M128T417	128.011	417.1	4.184	C3H3N3O3	C06554	4.91647e+06	4.73018e+06	61.44	2.49601e+07	2.08353e+07	69.37	0.2	-2.34	0.00888591	2.05	0.0443068	1.31006	neg	129.017	[M-H]-	Organoheterocyclic compounds	Triazines	1,3,5-triazines	Xenobiotics biodegradation and metabolism; Global and overview maps	108-80-5	HMDB0041861	BioDeepDB	MSI_level3
Mesaconic acid	M129T42	129.019	42	2.511	C5H6O4	C01732	2.16367e+07	2.21167e+07	13.15	3.4664e+07	3.55714e+07	17.09	0.62	-0.68	0.000598581	3.22	0.00783895	1.57187	neg	130.027	[M-H]-	Lipids and lipid-like molecules	Fatty Acyls	Fatty acids and conjugates	Carbohydrate metabolism; Global and overview maps	498-24-8	HMDB0000749	DeepMS	MSI_level2
chloric acid	M129T53	128.96	52.7	6.776	ClHO3	C01485	2.14927e+07	2.09289e+07	22.18	3.06585e+07	3.16882e+07	24.23	0.7	-0.51	0.0329744	1.48	0.103342	1.13449	neg	83.9614	[M+HCOO]-					7790-93-4		BioDeepDB	MSI_level3
alpha-D-Xylulofuranose	M131T350	131.035	350.1	0.316	C5H10O5	C22501	6.27918e+06	7.08071e+06	53.48	1.51073e+06	1.4728e+06	14.24	4.16	2.06	0.0482663	1.32	0.134198	1.21025	neg	150.053	[M-H2O-H]-					119241-45-1		MetaDNA	MSI_level3
Ethylmalonic acid	M131T41	131.035	41.2	3.999	C5H8O4		1.05731e+07	1.21332e+07	37.89	22981645	2.29699e+07	13.77	0.46	-1.12	0.0158954	1.8	0.0644921	1.39225	neg	132.043	[M-H]-	Lipids and lipid-like molecules	Fatty Acyls	Fatty acids and conjugates		601-75-2	HMDB0000622	DeepMS	MSI_level2
Glycylglycine	M131T44	131.047	44	2.95	C4H8N2O3	C02037	2.5552e+06	2.59215e+06	27.12	4.15697e+06	4.01143e+06	12.69	0.61	-0.7	0.00270029	2.57	0.0202072	1.47381	neg	132.054	[M-H]-	Organic acids and derivatives	Carboxylic acids and derivatives	Amino acids, peptides, and analogues		556-50-3	HMDB0011733	BioDeepDB	MSI_level1
Methylsuccinic acid	M131T49	131.035	49.3	3.999	C5H8O4		3.18344e+07	3.06832e+07	11.91	1.13234e+07	4.70409e+06	91.27	2.81	1.49	0.0113699	1.94	0.0514797	1.466	neg	132.043	[M-H]-	Lipids and lipid-like molecules	Fatty Acyls	Fatty acids and conjugates		498-21-5	HMDB0001844	DeepMS	MSI_level2
L-Arabinose	M131T85	131.037	85.1	10.234	C5H10O5	C00259	6.94219e+06	7.21274e+06	37.88	1.39523e+06	1.39458e+06	15.66	4.98	2.31	6.02134e-06	5.22	0.000455266	1.74774	neg	150.053	[M-H2O-H]-	Organic oxygen compounds	Organooxygen compounds	Carbohydrates and carbohydrate conjugates	Carbohydrate metabolism; Membrane transport; Global and overview maps	5328-37-0	HMDB0000646	DeepMS	MSI_level2
4-methylthiobutanaldoxime	M132T67	132.049	66.8	4.126	C5H11NOS	C17241	120298	61288.4	130.95	466728	558402	51.2	0.26	-1.96	0.0282171	1.55	0.0937058	1.19884	neg	133.056	[M-H]-				Biosynthesis of other secondary metabolites; Global and overview maps			mzCloud	MSI_level2
L-threonic acid	M135T43_3	135.03	43.2	1.303	C4H8O5	C01620	5.8358e+07	6.04487e+07	23.93	8.78974e+07	8.7176e+07	24.3	0.66	-0.59	0.0197804	1.7	0.0745438	1.2523	neg	136.038	[M-H]-	Organic oxygen compounds	Organooxygen compounds	Carbohydrates and carbohydrate conjugates	Carbohydrate metabolism; Global and overview maps	7306-96-9	HMDB0000943	DeepMS	MSI_level2
6-Chlorohydroxyquinol	M141T43	140.976	43.1	10.785	C6H5ClO3	C06328	2.37079e+06	2.67465e+06	32.98	4.71195e+06	4.83078e+06	14.46	0.5	-0.99	0.00468634	2.33	0.0290682	1.4912	neg	159.993	[M-H2O-H]-				Xenobiotics biodegradation and metabolism; Global and overview maps	150097-90-8		mzCloud	MSI_level2
N-Methyl-L-glutamic acid	M142T42	142.051	42.1	4.639	C6H11NO4	C01046	399430	394730	20.54	1.60192e+06	1.3644e+06	74.21	0.25	-2	0.0247045	1.61	0.0858426	1.30583	neg	161.069	[M-H2O-H]-	Organic acids and derivatives	Carboxylic acids and derivatives	Amino acids, peptides, and analogues	Energy metabolism; Global and overview maps	35989-16-3	HMDB0062660	DeepMS	MSI_level2
Oxyquinoline	M144T269	144.045	268.9	7.803	C9H7NO	C19434	2.359e+06	2.385e+06	18.24	3.23718e+06	3.21194e+06	22.83	0.73	-0.46	0.0322235	1.49	0.101857	1.12563	neg	145.053	[M-H]-	Organoheterocyclic compounds	Quinolines and derivatives	8-hydroxyquinolines		148-24-3		DeepMS	MSI_level2
Adipic acid	M145T40	145.051	40.2	4.622	C6H10O4	C06104	1.71772e+06	1.71908e+06	17.65	2.2047e+06	2.16941e+06	17.51	0.78	-0.36	0.0354005	1.45	0.108167	1.14561	neg	146.058	[M-H]-	Lipids and lipid-like molecules	Fatty Acyls	Fatty acids and conjugates	Xenobiotics biodegradation and metabolism; Global and overview maps	124-04-9	HMDB0000448	BioDeepDB	MSI_level1
Alpha-Ketoglutaric Acid	M145T42	145.015	41.6	0.166	C5H6O5	C00026	2.29676e+08	2.16108e+08	21.9	1.56785e+08	1.46549e+08	29.21	1.46	0.55	0.0206517	1.69	0.0762204	1.25326	neg	146.022	[M-H]-	Organic acids and derivatives	Keto acids and derivatives	Gamma-keto acids and derivatives	Cancer: overview; Metabolism of other amino acids; Signal transduction; Nervous system; Endocrine system; Excretory system; Carbohydrate metabolism; Digestive system; Xenobiotics biodegradation and metabolism; Amino acid metabolism; Chemical structure transformation maps; Global and overview maps	328-50-7	HMDB0000208	DeepMS	MSI_level2
Glutamine	M145T45	145.062	44.8	3.612	C5H10N2O3	C00064	1.57902e+07	1.61117e+07	13.07	4.92713e+07	5.14389e+07	14.2	0.32	-1.64	8.32663e-08	7.08	4.24547e-05	1.82384	neg	146.07	[M-H]-	Organic acids and derivatives	Carboxylic acids and derivatives	Amino acids, peptides, and analogues	Cancer: overview; Metabolism of cofactors and vitamins; Chemical structure transformation maps; Membrane transport; Nervous system; Excretory system; Digestive system; Carbohydrate metabolism; Nucleotide metabolism; Translation; Amino acid metabolism; Energy metabolism; Global and overview maps	56-85-9	HMDB0000641	DeepMS	MSI_level2
Ala-Gly	M145T63_2	145.062	62.9	2.234	C5H10N2O3		2.96921e+06	2.87628e+06	19.13	1.38296e+07	1.61351e+07	46.49	0.21	-2.22	0.00108333	2.97	0.0113033	1.65149	neg	146.07	[M-H]-	Organic acids and derivatives	Carboxylic acids and derivatives	Amino acids, peptides, and analogues		687-69-4	HMDB0006899	DeepMS	MSI_level2
2-Hydroxy-3-chloropenta-2,4-dienoate	M147T58	146.983	58.4	14.59	C5H5ClO3	C11353	1.71738e+07	1.62514e+07	17.31	1.0737e+07	1.06921e+07	19.36	1.6	0.68	0.0010483	2.98	0.011028	1.54332	neg	147.993	[M-H]-				Xenobiotics biodegradation and metabolism; Global and overview maps			BioDeepDB	MSI_level1
3,4-Dimethoxybenzaldehyde	M147T69	147.046	68.5	5.103	C9H10O3	C02201	2.79201e+06	3.05611e+06	24	3.90069e+06	3.92787e+06	9.57	0.72	-0.48	0.0182575	1.74	0.0708079	1.31872	neg	166.063	[M-H2O-H]-	Benzenoids	Benzene and substituted derivatives	Methoxybenzenes		120-14-9	HMDB0032138	BioDeepDB	MSI_level1
Methionine	M148T65	148.045	65.5	2.54	C5H11NO2S	C00073	5.72993e+06	5.8529e+06	25.78	8.13607e+06	8.20061e+06	8.06	0.7	-0.51	0.018066	1.74	0.070101	1.32603	neg	149.052	[M-H]-	Organic acids and derivatives	Carboxylic acids and derivatives	Amino acids, peptides, and analogues	Cancer: overview; Drug resistance: antineoplastic; Digestive system; Biosynthesis of other secondary metabolites; Translation; Amino acid metabolism; Chemical structure transformation maps; Global and overview maps	63-68-3	HMDB0000696	DeepMS	MSI_level2
meso-Tartaric acid	M149T43	149.01	42.5	1.181	C4H6O6	C00552	2.04499e+07	1.84761e+07	80.74	2.5142e+06	2.42192e+06	11.03	8.13	3.02	0.0041994	2.38	0.027059	1.57312	neg	150.017	[M-H]-	Organic oxygen compounds	Organooxygen compounds	Carbohydrates and carbohydrate conjugates	Carbohydrate metabolism; Global and overview maps	147-73-9		DeepMS	MSI_level2
2-Hydroxyphenylacetic acid	M151T66	151.041	66.2	1.165	C8H8O3	C05852	1.69842e+06	1.63992e+06	15.2	291569	220420	70.32	5.83	2.54	0.000185077	3.73	0.00363388	1.75779	neg	152.048	[M-H]-	Benzenoids	Benzene and substituted derivatives	Phenylacetic acids	Amino acid metabolism; Xenobiotics biodegradation and metabolism; Global and overview maps	614-75-5	HMDB0000669	DeepMS	MSI_level2
2-Furancarboxaldehyde	M155T41	155.036	40.7	3.994	C5H4O2	C14279	741567	730073	18.93	1.66715e+06	1.61322e+06	33.4	0.44	-1.17	0.00161159	2.79	0.0146036	1.50872	neg	96.0211	[M+CH3CO2]-	Organic oxygen compounds	Organooxygen compounds	Carbonyl compounds	Xenobiotics biodegradation and metabolism; Global and overview maps	98-01-1	HMDB0032914	BioDeepDB	MSI_level1
2,5-Furandicarboxylic acid	M155T48_1	154.997	47.9	11.594	C6H4O5	C20450	7.24462e+06	7.04202e+06	21.44	4.54664e+06	4.49618e+06	38.72	1.59	0.67	0.0198738	1.7	0.0746535	1.27549	neg	156.006	[M-H]-	Organoheterocyclic compounds	Furans	Furoic acid and derivatives	Xenobiotics biodegradation and metabolism; Global and overview maps	3238-40-2	HMDB0004812	BioDeepDB	MSI_level1
methyl 2-methyl-3-oxocyclopentane-1-carboxylate	M155T67	155.072	67.1	4.748	C8H12O3		124756	125414	86.01	515744	505160	25.16	0.24	-2.05	0.0149314	1.83	0.0617103	1.39669	neg	156.079	[M-H]-							BioDeepDB	MSI_level3
5-(dihydroxymethyl)-2-furoic acid	M157T48	157.012	47.8	12.395	C6H6O5	C20901	2.79087e+08	2.67637e+08	15.19	1.7903e+08	1.79155e+08	18.56	1.56	0.64	0.000770301	3.11	0.00899429	1.56464	neg	158.022	[M-H]-							mzCloud	MSI_level2
Allantoic acid	M157T49	157.038	49.1	3.56	C4H8N4O4	C00499	1.0733e+07	1.07177e+07	23.72	1.54005e+07	1.55712e+07	12.21	0.7	-0.52	0.00680211	2.17	0.0374532	1.39847	neg	176.056	[M-H2O-H]-	Organic acids and derivatives	Carboxylic acids and derivatives	Amino acids, peptides, and analogues	Global and overview maps; Nucleotide metabolism	99-16-1	HMDB0001209	DeepMS	MSI_level2
2-Methylbutyrylglycine	M158T67	158.083	66.6	0.784	C7H13NO3		6.08029e+06	5.8454e+06	28.98	1.2088e+07	1.17336e+07	38.94	0.5	-0.99	0.0102885	1.99	0.0484224	1.29886	neg	159.09	[M-H]-	Organic acids and derivatives	Carboxylic acids and derivatives	Amino acids, peptides, and analogues		52320-67-9	HMDB0000339	DeepMS	MSI_level2
3-Hexanone	M159T222	159.103	222	4.635	C6H12O		524580	327914	65.07	1.87544e+06	1.90763e+06	36.48	0.28	-1.84	0.000676227	3.17	0.00831476	1.57146	neg	100.089	[M+CH3CO2]-	Organic oxygen compounds	Organooxygen compounds	Carbonyl compounds		589-38-8	HMDB0000753	BioDeepDB	MSI_level3
2,4-DICHLOROTOLUENE	M159T34	158.978	33.8	5.805	C7H6Cl2	C18300	1.45028e+06	1.48514e+06	7.53	1.02409e+06	846213	45.64	1.42	0.5	0.0400077	1.4	0.117323	1.22312	neg	159.985	[M-H]-				Xenobiotics biodegradation and metabolism; Global and overview maps	95-73-8		BioDeepDB	MSI_level3
Oxoadipic acid	M159T42	159.03	41.7	3.295	C6H8O5	C00322	3.10289e+06	3.04089e+06	10.61	4.05019e+06	4.01146e+06	14.95	0.77	-0.38	0.00601027	2.22	0.0346656	1.38838	neg	160.038	[M-H]-	Organic acids and derivatives	Keto acids and derivatives	Medium-chain keto acids and derivatives	Energy metabolism; Amino acid metabolism; Global and overview maps	3184-35-8	HMDB0000225	DeepMS	MSI_level2
D-2-aminoadipic acid	M160T43	160.062	43.3	3.274	C6H11NO4		3.03963e+06	3.01297e+06	17.05	4.78764e+06	4.89875e+06	19.42	0.63	-0.66	0.00197367	2.7	0.0165628	1.46435	neg	161.069	[M-H]-	Organic acids and derivatives	Carboxylic acids and derivatives	Amino acids, peptides, and analogues		7620-28-2		DeepMS	MSI_level2
Meglutol	M161T50	161.047	49.7	6.06	C6H10O5	C03761	2.00821e+08	1.92935e+08	18.12	1.09939e+08	1.11645e+08	6.63	1.83	0.87	0.000250423	3.6	0.00444371	1.70539	neg	162.053	[M-H]-	Lipids and lipid-like molecules	Fatty Acyls	Fatty acids and conjugates		503-49-1	HMDB0000355	DeepMS	MSI_level2
6-Hydroxy-3,4-dihydro-2(1H)-quinolinone	M162T83	162.057	82.6	4.017	C9H9NO2		1.12369e+06	1.09844e+06	7.74	1.67429e+06	1.58668e+06	17.21	0.67	-0.58	0.000444611	3.35	0.0063917	1.58589	neg	163.063	[M-H]-	Organoheterocyclic compounds	Quinolines and derivatives	Quinolones and derivatives		54197-66-9	HMDB0246939	mzCloud	MSI_level2
4-Isopropylbenzoic acid	M163T119	163.077	118.8	2.767	C10H12O2	C06578	363004	372225	61.77	781520	685044	52.37	0.46	-1.11	0.0338659	1.47	0.104861	1.1455	neg	164.084	[M-H]-	Lipids and lipid-like molecules	Prenol lipids	Monoterpenoids	Xenobiotics biodegradation and metabolism; Global and overview maps	536-66-3	HMDB0035268	MoNA	MSI_level2
Isatinic acid	M164T66	164.036	66.3	3.568	C8H7NO3	C21155	557673	622829	64.72	1.33642e+06	1.36722e+06	22.91	0.42	-1.26	0.0304475	1.52	0.0980886	1.25941	neg	165.043	[M-H]-					484-38-8		BioDeepDB	MSI_level1
Phenylalanine	M164T68	164.072	68.5	2.292	C9H11NO2	C00079	7.78684e+07	8.29945e+07	19.68	9.72572e+07	9.71033e+07	11.96	0.8	-0.32	0.0382529	1.42	0.113792	1.10794	neg	165.079	[M-H]-	Organic acids and derivatives	Carboxylic acids and derivatives	Amino acids, peptides, and analogues	Cancer: overview; Membrane transport; Metabolism of other amino acids; Digestive system; Biosynthesis of other secondary metabolites; Translation; Amino acid metabolism; Chemical structure transformation maps; Global and overview maps	63-91-2	HMDB0000159	DeepMS	MSI_level2
3-(3-Hydroxyphenyl)propanoic acid	M165T235	165.056	235.2	1.963	C9H10O3	C11457	2.32622e+06	1.79037e+06	60.73	7.26165e+06	8.81473e+06	55.37	0.32	-1.64	0.0320702	1.49	0.101562	1.16539	neg	166.063	[M-H]-	Phenylpropanoids and polyketides	Phenylpropanoic acids		Amino acid metabolism; Global and overview maps	621-54-5	HMDB0000375	DeepMS	MSI_level2
Ethylparaben	M165T278	165.056	278.4	0.694	C9H10O3		2.34208e+06	1.92769e+06	52.95	1.22156e+07	1.27495e+07	67.67	0.19	-2.38	0.00514373	2.29	0.031015	1.40059	neg	166.063	[M-H]-	Benzenoids	Benzene and substituted derivatives	Benzoic acids and derivatives		120-47-8	HMDB0032573	BioDeepDB	MSI_level1
Terephthalic acid	M165T33	165.018	33.4	6.811	C8H6O4	C06337	4.06553e+06	4.03362e+06	14.15	5.08468e+06	4.92834e+06	16.38	0.8	-0.32	0.0266274	1.57	0.090429	1.1931	neg	166.027	[M-H]-	Benzenoids	Benzene and substituted derivatives	Benzoic acids and derivatives	Xenobiotics biodegradation and metabolism; Global and overview maps	100-21-0	HMDB0002428	DeepMS	MSI_level2
7-Methylxanthine	M165T406	165.042	406.3	1.195	C6H6N4O2	C16353	9.53656e+06	9.83507e+06	16.89	1.55384e+07	1.31727e+07	47.92	0.61	-0.7	0.0410199	1.39	0.119104	1.08397	neg	166.049	[M-H]-	Organoheterocyclic compounds	Imidazopyrimidines	Purines and purine derivatives	Biosynthesis of other secondary metabolites; Global and overview maps	552-62-5	HMDB0001991	mzCloud	MSI_level2
(R)-3-phenyllactic acid	M165T73	165.056	72.7	0.145	C9H10O3	C05607	1.90757e+07	1.81902e+07	38.85	2.9758e+07	2.99318e+07	29.67	0.64	-0.64	0.0455182	1.34	0.128545	1.0961	neg	166.063	[M-H]-	Phenylpropanoids and polyketides	Phenylpropanoic acids		Chemical structure transformation maps; Amino acid metabolism; Biosynthesis of other secondary metabolites; Global and overview maps	7326-19-4	HMDB0000748	DeepMS	MSI_level2
Uric Acid	M167T44_2	167.022	44.2	4.335	C5H4N4O3	C00366	6.78622e+07	6.37444e+07	28.27	1.23535e+08	1.29698e+08	18.58	0.55	-0.86	0.00130082	2.89	0.0127221	1.54425	neg	168.03	[M-H]-	Organoheterocyclic compounds	Imidazopyrimidines	Purines and purine derivatives	Global and overview maps; Nucleotide metabolism; Digestive system	69-93-2	HMDB0000289	DeepMS	MSI_level2
Diethyl fumarate	M171T42_2	171.067	41.8	1.878	C8H12O4		254656	172232	83.35	1.57048e+06	1.67076e+06	28.11	0.16	-2.62	2.89927e-05	4.54	0.00116703	1.72303	neg	172.074	[M-H]-	Lipids and lipid-like molecules	Fatty Acyls	Fatty acid esters		623-91-6	HMDB0038601	mzCloud	MSI_level2
Bromobenzene-3,4-oxide	M171T48_1	170.945	48.1	0.138	C6H5BrO	C14839	2.1786e+07	2.1623e+07	6.96	2.64271e+07	2.64761e+07	12.56	0.82	-0.28	0.0103585	1.98	0.0486024	1.30568	neg	171.952	[M-H]-	Organoheterocyclic compounds	Epoxides		Xenobiotics biodegradation and metabolism	51981-75-0	HMDB0060448	MetaDNA	MSI_level3
3-dehydroshikimate	M171T48_2	171.028	48.2	9.328	C7H8O5	C02637	2.86692e+07	2.48507e+07	40.89	5.17955e+07	4.3963e+07	45.52	0.55	-0.85	0.0304682	1.52	0.0981099	1.20501	neg	172.037	[M-H]-				Chemical structure transformation maps; Amino acid metabolism; Global and overview maps; Metabolism of terpenoids and polyketides	2922-42-1		BioDeepDB	MSI_level1
Quinaldic acid	M172T204	172.041	203.5	4.07	C10H7NO2	C06325	339533	314337	28.52	202817	205148	19.86	1.67	0.74	0.00431331	2.37	0.0275518	1.38713	neg	173.048	[M-H]-	Organoheterocyclic compounds	Quinolines and derivatives	Quinoline carboxylic acids		93-10-7	HMDB0000842	BioDeepDB	MSI_level1
Phenyl hydrogen sulfate	M173T112	172.992	112.5	2.174	C6H6O4S	C00850	3.67088e+06	3.71984e+06	49.22	4.99496e+07	4.44425e+07	36.85	0.07	-3.77	1.56218e-06	5.81	0.000205992	1.7923	neg	173.999	[M-H]-	Organic acids and derivatives	Organic sulfuric acids and derivatives	Arylsulfates		937-34-8	HMDB0060015	DeepMS	MSI_level2
3-Hydroxynonanoic acid	M173T246	173.119	246.3	3.905	C9H18O3		1.31433e+06	1.33277e+06	23.37	2.49368e+06	2.46742e+06	19.16	0.53	-0.92	0.000673547	3.17	0.00831155	1.57664	neg	174.126	[M-H]-	Organic acids and derivatives	Hydroxy acids and derivatives	Medium-chain hydroxy acids and derivatives		40165-87-5	HMDB0031513	DeepMS	MSI_level2
2-Isopropyl-3-oxosuccinate	M173T34	173.045	34.5	1.991	C7H10O5	C04236	2.25234e+06	2.40013e+06	13.16	1.28722e+07	9.59913e+06	90.02	0.17	-2.51	0.0388039	1.41	0.114984	1.2281	neg	174.053	[M-H]-	Organic acids and derivatives	Keto acids and derivatives	Short-chain keto acids and derivatives	Amino acid metabolism; Global and overview maps	1245945-28-1	HMDB0012149	BioDeepDB	MSI_level1
Aconitic Acid	M173T40	173.01	39.9	1.595	C6H6O6	C00417	4.53497e+07	4.49362e+07	19.28	8.4729e+07	9.20913e+07	24.84	0.54	-0.9	0.00121952	2.91	0.0122315	1.52639	neg	174.017	[M-H]-	Organic acids and derivatives	Carboxylic acids and derivatives	Tricarboxylic acids and derivatives	Carbohydrate metabolism; Energy metabolism; Chemical structure transformation maps; Global and overview maps	4023-65-8	HMDB0000072	DeepMS	MSI_level2
N-(2,3-Dihydroxypropyl)valine	M173T43_2	173.082	43	1.579	C8H17NO4		4.30083e+06	4.14732e+06	44.78	6.70514e+06	7.07498e+06	22.03	0.64	-0.64	0.0359337	1.44	0.109099	1.13179	neg	191.116	[M-NH3-H]-	Organic acids and derivatives	Carboxylic acids and derivatives	Amino acids, peptides, and analogues		1210318-11-8	HMDB0254994	mzCloud	MSI_level2
N-alpha-acetylornithine	M173T48_2	173.094	48.1	4.269	C7H14N2O3	C00437	227962	211166	55.76	1.83681e+06	1.81315e+06	20.33	0.12	-3.01	0.000106419	3.97	0.00256747	1.75541	neg	174.1	[M-H]-	Organic acids and derivatives	Carboxylic acids and derivatives	Amino acids, peptides, and analogues	Amino acid metabolism; Global and overview maps	6205-08-9	HMDB0003357	BioDeepDB	MSI_level1
Tricarballylic Acid	M175T43_1	175.026	43.1	2.72	C6H8O6	C19806	8.27887e+06	8.05495e+06	22.64	4.37533e+06	4.34923e+06	24.78	1.89	0.92	0.00109859	2.96	0.0114154	1.5485	neg	176.032	[M-H]-	Organic acids and derivatives	Carboxylic acids and derivatives	Tricarboxylic acids and derivatives		99-14-9	HMDB0031193	DeepMS	MSI_level2
1,2-Cyclohexanediol	M175T66	175.098	66.1	4.697	C6H12O2	C12313	181351	200510	46.97	391135	394755	10.12	0.46	-1.11	0.0324823	1.49	0.102317	1.29347	neg	116.084	[M+CH3CO2]-				Xenobiotics biodegradation and metabolism; Global and overview maps	1460-57-7		BioDeepDB	MSI_level1
2-Methylcyclododecanone	M177T304	177.166	304.1	3.59	C13H24O		87970	88867.8	83.78	470754	526450	61.68	0.19	-2.42	0.025347	1.6	0.0873217	1.20408	neg	196.183	[M-H2O-H]-	Organic oxygen compounds	Organooxygen compounds	Carbonyl compounds		16837-94-8	HMDB0041404	BioDeepDB	MSI_level3
D-Galactose	M179T125	179.054	125	14.096	C6H12O6	C00124	12345716	9.89475e+06	83.91	3.50107e+06	3.08042e+06	28.55	3.53	1.82	0.0197541	1.7	0.0745438	1.31855	neg	180.064	[M-H]-	Organic oxygen compounds	Organooxygen compounds	Carbohydrates and carbohydrate conjugates	Membrane transport; Digestive system; Carbohydrate metabolism; Cell motility; Global and overview maps	59-23-4	HMDB0037209	DeepMS	MSI_level2
2,3-Dihydroxyvaleric acid	M179T153	179.054	152.8	12.34	C5H10O4		6.90056e+06	8.5721e+06	52.78	2.39007e+06	1778077	64.61	2.89	1.53	0.0189506	1.72	0.0724343	1.24157	neg	134.058	[M+HCOO]-	Lipids and lipid-like molecules	Fatty Acyls	Fatty acids and conjugates		26386-47-0	HMDB0000421	BioDeepDB	MSI_level3
D-Glucose	M179T337	179.054	336.9	14.096	C6H12O6	C00031	1.12002e+07	8.74808e+06	58.78	4.89213e+06	4.25368e+06	33.73	2.29	1.19	0.0173571	1.76	0.0683912	1.25385	neg	180.064	[M-H]-	Organic oxygen compounds	Organooxygen compounds	Carbohydrates and carbohydrate conjugates	Endocrine and metabolic disease; Membrane transport; Cell growth and death; Signal transduction; Digestive system; Endocrine system; Cancer: overview; Carbohydrate metabolism; Biosynthesis of other secondary metabolites; Cellular community - prokaryotes; Global and overview maps	50-99-7	HMDB0304632	DeepMS	MSI_level2
p-Cymene	M179T365	179.108	365.3	4.199	C10H14	C06575	1.70045e+06	1.82544e+06	47.9	804013	717867	44.06	2.11	1.08	0.038856	1.41	0.115093	1.08662	neg	134.109	[M+HCOO]-	Lipids and lipid-like molecules	Prenol lipids	Monoterpenoids	Xenobiotics biodegradation and metabolism; Global and overview maps	99-87-6	HMDB0005805	BioDeepDB	MSI_level1
alpha-D-Glucose	M179T48	179.058	48.4	9.36	C6H12O6	C00267	5.81599e+08	5.42552e+08	19.31	3.21194e+08	3.48214e+08	16.63	1.81	0.86	0.000180111	3.74	0.0035779	1.64453	neg	180.064	[M-H]-	Organic oxygen compounds	Organooxygen compounds	Carbohydrates and carbohydrate conjugates	Carbohydrate metabolism; Chemical structure transformation maps; Global and overview maps; Excretory system	492-62-6	HMDB0003345	DeepMS	MSI_level2
beta-D-GALACTOPYRANOSE	M179T64	179.058	64	9.36	C6H12O6	C00962	1.66923e+08	1.59225e+08	20.06	8.17437e+07	8.09899e+07	13.31	2.04	1.03	2.38575e-05	4.62	0.00104264	1.71509	neg	180.064	[M-H]-	Organic oxygen compounds	Organooxygen compounds	Carbohydrates and carbohydrate conjugates		9031-11-2	HMDB0003449	DeepMS	MSI_level2
Hexitol	M181T372	181.071	372.4	6.208	C6H14O6		1.04142e+06	1.11571e+06	22.1	5.31025e+06	5.15377e+06	80.87	0.2	-2.35	0.0317723	1.5	0.100995	1.23028	neg	182.079	[M-H]-	Organic oxygen compounds	Organooxygen compounds	Carbohydrates and carbohydrate conjugates		87-78-5	HMDB0250766	DeepMS	MSI_level2
7-Methyluric acid	M181T44	181.039	44.5	12.085	C6H6N4O3	C16355	416470	518522	64.82	2.22373e+06	2.3864e+06	15.21	0.19	-2.42	0.0147282	1.83	0.0613514	1.40491	neg	182.044	[M-H]-	Organoheterocyclic compounds	Imidazopyrimidines	Purines and purine derivatives	Biosynthesis of other secondary metabolites	612-37-3	HMDB0011107	mzCloud	MSI_level2
L-Iditol	M181T50	181.072	49.6	0.972	C6H14O6	C01507	1.36332e+07	1.37538e+07	19.27	8.93499e+06	9.03975e+06	11.83	1.53	0.61	0.00124785	2.9	0.0123781	1.50404	neg	182.079	[M-H]-	Organic oxygen compounds	Organooxygen compounds	Carbohydrates and carbohydrate conjugates		488-45-9	HMDB0011632	DeepMS	MSI_level2
2,3,5,6-Tetrafluorobenzenethiol	M181T76	180.974	76.3	1.976	C6H2F4S		1.83456e+07	1.63997e+07	57.4	3.52839e+07	3.50014e+07	26.04	0.52	-0.94	0.0187526	1.73	0.0719618	1.2601	neg	181.981	[M-H]-	Benzenoids	Thiophenols			769-40-4	HMDB0245438	mzCloud	MSI_level2
Pyridoxate	M182T51	182.046	50.9	1.763	C8H9NO4	C00847	1.43971e+06	1.47703e+06	18.77	2.2317e+06	2.28775e+06	18.75	0.65	-0.63	0.00325148	2.49	0.0229829	1.45035	neg	183.053	[M-H]-	Organoheterocyclic compounds	Pyridines and derivatives	Pyridinecarboxylic acids and derivatives	Metabolism of cofactors and vitamins; Global and overview maps	82-82-6	HMDB0000017	BioDeepDB	MSI_level1
Sebacic Acid	M183T237	183.103	236.8	2.955	C10H18O4	C08277	1.67735e+06	1.71081e+06	23.18	6.21723e+06	6.2914e+06	12.7	0.27	-1.89	5.22914e-07	6.28	0.000100013	1.80433	neg	202.121	[M-H2O-H]-	Lipids and lipid-like molecules	Fatty Acyls	Fatty acids and conjugates		111-20-6	HMDB0000792	DeepMS	MSI_level2
2-(Methylthio)ethanol	M183T67	183.05	67.1	9.785	C3H8OS		906951	943404	44.59	2.34957e+06	2.46827e+06	14.48	0.39	-1.37	0.00316183	2.5	0.0225156	1.57813	neg	92.0296	[2M-H]-	Organosulfur compounds	Thioethers	Dialkylthioethers		5271-38-5	HMDB0032425	mzCloud	MSI_level2
3,5-Dihydroxydecanoic acid	M185T234	185.119	233.6	1.842	C10H20O4		2.07352e+06	2.01101e+06	22.44	6.56626e+06	6.45003e+06	26.72	0.32	-1.66	8.67366e-06	5.06	0.000530689	1.74864	neg	204.137	[M-H2O-H]-	Organic acids and derivatives	Hydroxy acids and derivatives	Medium-chain hydroxy acids and derivatives				DeepMS	MSI_level2
6-hydroxy-3-isopropenylheptanoic acid	M185T243	185.119	243.4	3.72	C10H18O3	C11404	1.85256e+07	2.02765e+07	34.55	8.16259e+07	7.86011e+07	11.92	0.23	-2.14	0.000142357	3.85	0.00304018	1.76678	neg	186.126	[M-H]-				Global and overview maps; Metabolism of terpenoids and polyketides			BioDeepDB	MSI_level1
3-Indolylacrylic acid	M186T169	186.057	168.9	3.096	C11H9NO2	C21283	1.39616e+06	1.25073e+06	57.06	6.90769e+06	6.6511e+06	19.09	0.2	-2.31	0.000615649	3.21	0.00792674	1.6983	neg	187.064	[M-H]-	Organoheterocyclic compounds	Indoles and derivatives	Indoles		29953-71-7	HMDB0000734	DeepMS	MSI_level2
Oxaloglutarate	M186T45	185.995	45.5	7.654	C7H8O7	C05533	1.69963e+06	1.83864e+06	22.68	3.78284e+06	3.91597e+06	15.21	0.45	-1.15	7.54026e-05	4.12	0.00216228	1.68052	neg	204.027	[M-NH3-H]-				Global and overview maps			mzCloud	MSI_level2
P-Cresol sulfate	M187T221	187.008	221.2	2.011	C7H8O4S		3.82876e+07	3.42664e+07	58.69	1.27128e+07	1.267e+07	52.18	3.01	1.59	0.0289836	1.54	0.0955047	1.13563	neg	188.015	[M-H]-	Organic acids and derivatives	Organic sulfuric acids and derivatives	Arylsulfates		3233-58-7	HMDB0011635	DeepMS	MSI_level2
Plumbagin	M187T43_2	187.043	42.7	12.168	C11H8O3	C10387	3.51077e+07	3.49087e+07	5.2	2.31339e+07	2.27669e+07	19.96	1.52	0.6	0.00238586	2.62	0.0186005	1.61983	neg	188.048	[M-H]-	Benzenoids	Naphthalenes	Naphthoquinones		481-42-5	HMDB0256646	DeepMS	MSI_level2
4-Carbamoyl-2-acetamidobutanoic acid	M187T44	187.073	43.7	0.128	C7H12N2O4		2.2436e+06	2.22104e+06	17.75	3.7832e+06	3.40162e+06	36.15	0.59	-0.75	0.0125723	1.9	0.0550074	1.28505	neg	188.081	[M-H]-	Organic acids and derivatives	Carboxylic acids and derivatives	Amino acids, peptides, and analogues		2490-97-3		DeepMS	MSI_level2
Afalanine	M188T184	188.072	183.8	0.75	C11H13NO3		447861	371734	45.39	2.82258e+06	2.73136e+06	13.88	0.16	-2.66	6.00279e-05	4.22	0.00190495	1.78848	neg	207.09	[M-H2O-H]-	Organic acids and derivatives	Carboxylic acids and derivatives	Amino acids, peptides, and analogues		2901-75-9	HMDB0255056	DeepMS	MSI_level2
[5-(aminomethyl)-3-furyl]methyl phosphate	M188T221	188.011	221.2	2.748	C6H10NO5P	C21068	2.76604e+06	2.48948e+06	59.75	893939	886441	54.14	3.09	1.63	0.028352	1.55	0.0939981	1.139	neg	207.03	[M-H2O-H]-				Energy metabolism; Global and overview maps			BioDeepDB	MSI_level1
N-Formylmaleamic acid	M188T48	188.021	47.6	7.124	C5H5NO4	C18232	2.19417e+06	2179056	12.07	4.4252e+06	4400802	22.91	0.5	-1.01	7.54875e-05	4.12	0.00216228	1.69372	neg	143.022	[M+HCOO]-				Metabolism of cofactors and vitamins; Global and overview maps			mzCloud	MSI_level2
1-Nitronaphthalene-7,8-oxide	M188T68	188.036	67.9	3.644	C10H7NO3	C14802	599774	578647	71.41	1.29782e+06	1.33482e+06	31.26	0.46	-1.11	0.0424139	1.37	0.121948	1.19652	neg	189.043	[M-H]-	Benzenoids	Naphthalenes	Nitronaphthalenes	Xenobiotics biodegradation and metabolism		HMDB0060332	mzCloud	MSI_level2
3-(3-hydroxybutanoyloxy)butanoic acid	M189T42_3	189.078	41.8	5.062	C8H14O5	C04546	486999	466400	38.5	883047	847131	35.22	0.55	-0.86	0.0152036	1.82	0.0626492	1.28783	neg	190.084	[M-H]-				Carbohydrate metabolism; Global and overview maps	1117-10-8		BioDeepDB	MSI_level1
2,4-dihydroxy-2-heptenedioc acid	M189T44	189.041	44.4	3.917	C7H10O6	C06201	1.31849e+07	1.27408e+07	18.17	3.57353e+07	3.43759e+07	15.54	0.37	-1.44	8.99803e-07	6.05	0.000140443	1.80656	neg	190.048	[M-H]-				Amino acid metabolism; Global and overview maps			BioDeepDB	MSI_level1
4-Methoxy-2,2-bipyrrole-5-carboxaldehyde	M189T87	189.068	87.3	4.509	C10H10N2O2	C21570	727289	312064	139.09	2.55926e+06	2.19299e+06	66.49	0.28	-1.82	0.0092872	2.03	0.0455311	1.3186	neg	190.074	[M-H]-				Biosynthesis of other secondary metabolites; Global and overview maps	10476-41-2		mzCloud	MSI_level2
Permethric acid	M189T94	188.987	94.1	6.564	C8H10Cl2O2	C19844	4.89503e+06	4.08062e+06	45.18	2.11076e+07	2.21382e+07	43.78	0.23	-2.11	0.000250342	3.6	0.00444371	1.63662	neg	208.006	[M-H2O-H]-					55667-40-8		BioDeepDB	MSI_level1
Citric Acid	M191T42	191.021	42.4	1.968	C6H8O7	C00158	4.28296e+08	4.19093e+08	17.41	7.9661e+08	8.71734e+08	28.64	0.54	-0.9	0.00387652	2.41	0.0257135	1.43287	neg	192.028	[M-H]-	Organic acids and derivatives	Carboxylic acids and derivatives	Tricarboxylic acids and derivatives	Cancer: overview; Chemical structure transformation maps; Signal transduction; Sensory system; Endocrine system; Carbohydrate metabolism; Biosynthesis of other secondary metabolites; Metabolism of terpenoids and polyketides; Amino acid metabolism; Energy metabolism; Global and overview maps	77-92-9	HMDB0000094	DeepMS	MSI_level2
2-Methylhippuric Acid	M192T117	192.067	117.2	1.437	C10H11NO3	C01586	2.88664e+07	2.95392e+07	21.77	7.99276e+06	7.42711e+06	25.7	3.61	1.85	3.4158e-06	5.47	0.000353787	1.77322	neg	193.074	[M-H]-	Benzenoids	Benzene and substituted derivatives	Benzoic acids and derivatives	Amino acid metabolism; Global and overview maps	42013-20-7	HMDB0011723	DeepMS	MSI_level2
D-Galacturonic Acid	M193T314	193.036	313.9	1.948	C6H10O7	C00333	1.45097e+06	1.46141e+06	8.36	8.92552e+06	8.0639e+06	49.71	0.16	-2.62	0.000170604	3.77	0.00344008	1.77039	neg	194.043	[M-H]-	Organic oxygen compounds	Organooxygen compounds	Carbohydrates and carbohydrate conjugates	Carbohydrate metabolism; Membrane transport; Global and overview maps	9046-38-2		DeepMS	MSI_level2
Ribonolactone	M193T344	193.034	344.1	8.161	C5H8O5	C00652	1.19977e+06	1.36004e+06	31.53	3.58024e+06	3.60884e+06	51.93	0.34	-1.58	0.00551883	2.26	0.0326082	1.43256	neg	148.037	[M+HCOO]-	Organic oxygen compounds	Organooxygen compounds	Carbohydrates and carbohydrate conjugates		2782-09-4	HMDB0302833	BioDeepDB	MSI_level3
5-dehydro-L-gluconic acid	M193T363	193.034	362.6	8.929	C6H10O7	C21644	2.89317e+06	2.17988e+06	65.74	7.79869e+06	7.591e+06	23.63	0.37	-1.43	0.00646291	2.19	0.0363186	1.43974	neg	194.043	[M-H]-				Carbohydrate metabolism; Global and overview maps			MetaDNA	MSI_level3
Tenuazonic Acid (>90%)	M196T215	196.099	214.6	1.917	C10H15NO3		212032	195443	51.36	1.45982e+06	1.52054e+06	20.39	0.15	-2.78	7.06985e-06	5.15	0.000487119	1.75838	neg	197.106	[M-H]-	Organoheterocyclic compounds	Pyrrolines			610-88-8		DeepMS	MSI_level2
Undecanedioic Acid	M197T257	197.119	256.8	0.715	C11H20O4		669064	714534	33.2	1.44384e+06	1.32075e+06	44.6	0.46	-1.11	0.0118642	1.93	0.0528774	1.27296	neg	216.137	[M-H2O-H]-	Lipids and lipid-like molecules	Fatty Acyls	Fatty acids and conjugates		1852-04-6	HMDB0000888	DeepMS	MSI_level2
3-Bromo-4-hydroxybenzoic acid	M197T40	196.924	39.7	2.857	C7H5BrO3	C21850	1.59721e+07	1.48165e+07	24.67	2.21125e+07	2.26221e+07	13.33	0.72	-0.47	0.0143138	1.84	0.0601214	1.31318	neg	215.942	[M-H2O-H]-					14348-41-5		BioDeepDB	MSI_level1
Sphondin	M197T44	197.023	44	11.466	C12H8O4	C18081	2.68962e+07	2.57691e+07	14.4	2.29953e+07	2.29747e+07	9.16	1.17	0.23	0.046252	1.33	0.129859	1.0734	neg	216.043	[M-H2O-H]-	Phenylpropanoids and polyketides	Coumarins and derivatives	Furanocoumarins		483-66-9	HMDB0302839	DeepMS	MSI_level2
(S)-Isowillardiine	M198T49	198.05	48.9	7.71	C7H9N3O4	C08289	6.9447e+06	6.93315e+06	13.05	1.15868e+07	1.19725e+07	22	0.6	-0.74	0.0015145	2.82	0.0140399	1.53	neg	199.059	[M-H]-	Organic acids and derivatives	Carboxylic acids and derivatives	Amino acids, peptides, and analogues		21381-33-9	HMDB0030376	mzCloud	MSI_level2
Dopamine	M198T51	198.076	51.1	8.096	C8H11NO2	C03758	1.72785e+07	1.71004e+07	53.39	6.30597e+06	4.33667e+06	60.44	2.74	1.45	0.0283636	1.55	0.0939981	1.1719	neg	153.079	[M+HCOO]-	Benzenoids	Phenols	Benzenediols	Nervous system; Signal transduction; Digestive system; Endocrine system; Neurodegenerative disease; Biosynthesis of other secondary metabolites; Signaling molecules and interaction; Amino acid metabolism; Substance dependence; Cellular community - eukaryotes; Chemical structure transformation maps; Global and overview maps	62-31-7	HMDB0000073	MetaDNA	MSI_level3
4-Vinylphenol sulfate	M199T242	199.007	241.8	1.747	C8H8O4S		6.77734e+07	6.35359e+07	63.59	3.82312e+06	3.4554e+06	30.36	17.73	4.15	4.40035e-06	5.36	0.000378134	1.76008	neg	200.014	[M-H]-					131351-90-1	HMDB0062775	mzCloud	MSI_level2
Carbamoyl phosphate	M200T216_1	199.998	215.9	5.186	CH4NO5P	C00169	684982	576745	109.32	3.47795e+07	3.38994e+07	14.72	0.02	-5.67	0.000292052	3.53	0.00483467	1.76563	neg	140.983	[M+CH3CO2]-	Organic acids and derivatives	Organic phosphoric acids and derivatives		Energy metabolism; Amino acid metabolism; Global and overview maps; Nucleotide metabolism	590-55-6	HMDB0001096	BioDeepDB	MSI_level3
Capryloyl Glycine	M200T232	200.13	231.9	1.879	C10H19NO3		468148	475066	19.48	1.36602e+06	1.31495e+06	18.58	0.34	-1.54	2.32881e-06	5.63	0.000258127	1.77425	neg	201.137	[M-H]-	Organic acids and derivatives	Carboxylic acids and derivatives	Amino acids, peptides, and analogues		14246-53-8	HMDB0000832	DeepMS	MSI_level2
Poly(difluoromethylene), alpha-(2-((2-carboxyethyl)thio)ethyl)-omega-fluoro-	M201T249	201.023	248.8	14.804	C6H9F3O2S		2.24434e+07	1.26623e+07	124.73	1.00059e+08	9.87037e+07	15.16	0.22	-2.16	0.00466198	2.33	0.0289406	1.55466	neg	202.028	[M-H]-	Lipids and lipid-like molecules	Fatty Acyls	Fatty acids and conjugates		65530-83-8		DeepMS	MSI_level2
3-hydroxyundecanoic acid	M201T266	201.15	266.1	2.437	C11H22O3		547511	583651	29.42	1.02142e+06	1.00401e+06	18.81	0.54	-0.9	0.0034696	2.46	0.0238951	1.44995	neg	202.157	[M-H]-	Organic acids and derivatives	Hydroxy acids and derivatives	Medium-chain hydroxy acids and derivatives		40165-88-6	HMDB0061654	BioDeepDB	MSI_level3
3-(indol-3-yl)Pyruvate	M201T37	201.042	37.4	5.17	C11H8NO3-		1.70868e+06	1.34469e+06	53.01	4.62212e+06	5.40948e+06	51.56	0.37	-1.44	0.0254067	1.6	0.0874781	1.21774	neg	202.05	[M-H]-					35656-49-6		BioDeepDB	MSI_level3
3,4-Dihydro-3,4-dihydroxybenzoic acid	M201T47	201.038	46.6	12.238	C7H8O4	C20710	1.3138e+08	1.1796e+08	29.97	4.42492e+07	4.20834e+07	30.61	2.97	1.57	3.65443e-05	4.44	0.00135675	1.71576	neg	156.042	[M+HCOO]-				Amino acid metabolism	108646-25-9		BioDeepDB	MSI_level1
2-Amino-5-chlorophenol	M202T249	202.027	248.8	2.683	C6H6ClNO	C20669	1.66211e+06	681048	148.95	8.24534e+06	8.14156e+06	15.31	0.2	-2.31	0.00355449	2.45	0.0243591	1.58022	neg	143.014	[M+CH3CO2]-					28443-50-7		BioDeepDB	MSI_level3
Sulfuric acid 4-methoxyphenyl ester	M203T209	203.002	208.7	0.374	C7H8O5S		714772	717489	53.75	277672	257812	25.82	2.57	1.36	0.0105138	1.98	0.0488813	1.29602	neg	204.01	[M-H]-	Organic acids and derivatives	Organic sulfuric acids and derivatives	Arylsulfates			HMDB0242192	DeepMS	MSI_level2
Tryptophan	M203T80	203.083	79.7	0.611	C11H12N2O2	C00078	8.57599e+07	8.32105e+07	24.04	153665491	1.53756e+08	12.54	0.56	-0.84	0.000290516	3.54	0.00483467	1.6089	neg	204.091	[M-H]-	Organoheterocyclic compounds	Indoles and derivatives	Indolyl carboxylic acids and derivatives	Cancer: overview; Nervous system; Digestive system; Development and regeneration; Biosynthesis of other secondary metabolites; Translation; Amino acid metabolism; Chemical structure transformation maps; Infectious disease: parasitic; Global and overview maps	54-12-6	HMDB0000929	DeepMS	MSI_level2
3,4-Dichloroaniline	M206T202_1	205.979	202.1	3.366	C6H5Cl2N	C02791	2.77614e+06	1.52517e+06	114.43	1.0751e+07	1.08624e+07	15.79	0.26	-1.95	0.0149354	1.83	0.0617103	1.40728	neg	160.98	[M+HCOO]-	Benzenoids	Benzene and substituted derivatives	Halobenzenes		95-76-1	HMDB0246025	BioDeepDB	MSI_level1
2-dehydro-3-deoxy-L-rhamnonate	M207T309	207.048	308.6	14.989	C6H10O5	C03979	7.1884e+06	6.64262e+06	59.09	1.35655e+07	1.33213e+07	20	0.53	-0.92	0.0411756	1.39	0.119301	1.19971	neg	162.053	[M+HCOO]-				Carbohydrate metabolism; Global and overview maps			MetaDNA	MSI_level3
(S)-2-(Hydroxymethyl)glutarate	M207T51	207.053	51.4	8.575	C6H10O5	C16390	9.72264e+07	9.4749e+07	10.71	5.47793e+07	6.62204e+07	40.5	1.77	0.83	0.0307414	1.51	0.098496	1.27147	neg	162.053	[M+HCOO]-				Metabolism of cofactors and vitamins; Global and overview maps			BioDeepDB	MSI_level1
D-Xylulose	M209T50	209.067	49.6	2.997	C5H10O5	C00310	8.43275e+06	8.59656e+06	14.32	2.10377e+07	2.11288e+07	16.35	0.4	-1.32	2.48794e-06	5.6	0.000267997	1.78967	neg	150.053	[M+CH3CO2]-	Organic oxygen compounds	Organooxygen compounds	Carbohydrates and carbohydrate conjugates	Carbohydrate metabolism; Global and overview maps	551-84-8	HMDB0001644	mzCloud	MSI_level2
Dodecanedioic acid	M211T218	211.134	217.6	0.668	C12H22O4	C02678	371986	478118	60.36	1.20815e+06	1.08196e+06	25.18	0.31	-1.7	0.0119026	1.92	0.0529169	1.41451	neg	230.152	[M-H2O-H]-	Lipids and lipid-like molecules	Fatty Acyls	Fatty acids and conjugates		693-23-2	HMDB0000623	DeepMS	MSI_level2
Indican	M212T150	212.003	150.1	2.245	C8H7NO4S	C08481	3.6124e+07	3.47542e+07	54.66	6.84607e+07	6.58116e+07	16.98	0.53	-0.92	0.0210586	1.68	0.0771712	1.34114	neg	213.01	[M-H]-	Organic acids and derivatives	Organic sulfuric acids and derivatives	Arylsulfates		487-94-5	HMDB0000682	DeepMS	MSI_level2
2-Hydroxy-6-oxo-6-(2-hydroxyphenyl)-hexa-2,4-dienoate	M215T46	215.033	46.1	9.671	C12H10O5	C07731	2.14112e+09	2.01922e+09	13.49	1.34979e+09	1.34362e+09	19.32	1.59	0.67	0.000764311	3.12	0.00895168	1.56625	neg	234.053	[M-H2O-H]-				Xenobiotics biodegradation and metabolism; Global and overview maps			BioDeepDB	MSI_level1
Bergapten	M215T59	215.033	59.2	10.808	C12H8O4	C01557	3.26952e+08	3.09879e+08	15.47	2.29493e+08	2.35269e+08	14.62	1.42	0.51	0.00198334	2.7	0.0165777	1.49395	neg	216.043	[M-H]-	Phenylpropanoids and polyketides	Coumarins and derivatives	Furanocoumarins	Chemical structure transformation maps; Global and overview maps	484-20-8	HMDB0030637	DeepMS	MSI_level2
Limonene-1,2-diol	M215T67	215.13	66.9	2.899	C10H18O2	C07276	769723	884726	57.05	1.62741e+06	1.66766e+06	20.13	0.47	-1.08	0.0251762	1.6	0.0868505	1.32178	neg	170.131	[M+HCOO]-				Metabolism of terpenoids and polyketides	38630-75-0		BioDeepDB	MSI_level1
Ethyl 2-(methyldithio)propionate	M225T279	225.026	278.6	1.657	C6H12O2S2		200625	198675	45.49	49256.7	38906	58.59	4.07	2.03	0.00126758	2.9	0.0124928	1.52755	neg	180.028	[M+HCOO]-	Organic acids and derivatives	Carboxylic acids and derivatives	Carboxylic acid derivatives		23747-43-5	HMDB0038896	BioDeepDB	MSI_level3
Azacitidine	M225T49_2	225.062	48.6	9.593	C8H12N4O5	C11262	4.38347e+08	4.40404e+08	10.77	2.6023e+08	2.7551e+08	21.95	1.68	0.75	0.000518122	3.29	0.00705088	1.60602	neg	244.082	[M-H2O-H]-	Organic oxygen compounds	Organooxygen compounds	Carbohydrates and carbohydrate conjugates		320-67-2	HMDB0015063	DeepMS	MSI_level2
5-Acetylamino-6-formylamino-3-methyluracil	M225T64	225.062	63.9	3.224	C8H10N4O4	C16365	1.22703e+08	1.2179e+08	12.72	6.36427e+07	6.12895e+07	18.25	1.93	0.95	2.50853e-05	4.6	0.00108391	1.72944	neg	226.07	[M-H]-	Organoheterocyclic compounds	Diazines	Pyrimidines and pyrimidine derivatives	Biosynthesis of other secondary metabolites; Global and overview maps	85438-96-6	HMDB0011105	BioDeepDB	MSI_level1
Urolithin C	M226T49	226.004	48.8	1.122	C13H8O5	C73197	2.15075e+06	2.12112e+06	10.81	882686	975286	66.51	2.44	1.28	0.029716	1.53	0.0967923	1.30651	neg	244.037	[M-NH3-H]-					165393-06-6		mzCloud	MSI_level2
5'-Deoxy-5-fluorocytidine	M226T64	226.065	63.8	9.559	C9H12FN3O4	C16635	1.09204e+07	1.07901e+07	15.78	5.04423e+06	4.64054e+06	24.19	2.16	1.11	4.99048e-05	4.3	0.00166669	1.69891	neg	245.081	[M-H2O-H]-	Nucleosides, nucleotides, and analogues	5'-deoxyribonucleosides		Xenobiotics biodegradation and metabolism	66335-38-4	HMDB0060405	BioDeepDB	MSI_level1
Azatyrosine	M227T49	227.067	48.9	2.39	C8H10N2O3	C21325	8.80904e+06	8.85889e+06	12.99	4.87913e+06	4.76965e+06	19.63	1.81	0.85	9.72139e-05	4.01	0.00246189	1.68513	neg	182.069	[M+HCOO]-				Global and overview maps; Metabolism of terpenoids and polyketides	58525-82-9		mzCloud	MSI_level2
4,7-Dihydro-5-(4-methyl-3-pentenyl)-1,2,3-trithiepin	M231T264_1	231.034	263.6	1.875	C10H16S3		249516	250168	71.43	605230	656766	38.9	0.41	-1.28	0.0386283	1.41	0.114641	1.1573	neg	232.041	[M-H]-	Organosulfur compounds	Organic trisulfides			73188-26-8	HMDB0038182	BioDeepDB	MSI_level3
Biopterin	M236T254	236.079	254	0.462	C9H11N5O3	C06313	326512	296948	38.97	533808	470374	34.16	0.61	-0.71	0.0247224	1.61	0.085866	1.21501	neg	237.086	[M-H]-	Organoheterocyclic compounds	Pteridines and derivatives	Pterins and derivatives	Metabolism of cofactors and vitamins; Global and overview maps	22150-76-1	HMDB0251210	Metlin	MSI_level2
5-Methylthioribose	M239T337	239.06	336.9	2.177	C6H12O4S	C03089	3.86597e+07	2.39529e+07	73.8	1.10857e+08	1.08356e+08	30.21	0.35	-1.52	0.00293793	2.53	0.0214401	1.42096	neg	180.046	[M+CH3CO2]-	Organic oxygen compounds	Organooxygen compounds	Carbohydrates and carbohydrate conjugates	Chemical structure transformation maps; Amino acid metabolism; Global and overview maps	624740-12-1	HMDB0001087	BioDeepDB	MSI_level3
2,8-Quinolinediol 2-sulfate	M240T250	239.998	250	2.43	C9H7NO5S		137762	170630	76.04	1.20461e+06	1.13589e+06	22.23	0.11	-3.13	0.00747614	2.13	0.0398172	1.49888	neg	241.005	[M-H]-	Organoheterocyclic compounds	Quinolines and derivatives	Quinolones and derivatives			HMDB0240657	BioDeepDB	MSI_level3
Di-2-propenyl pentasulfide	M241T49	240.929	48.9	10.499	C6H10S5		1.79939e+07	1.73821e+07	16.32	2.58549e+07	2.67492e+07	11.17	0.7	-0.52	0.00125153	2.9	0.0123986	1.52796	neg	241.939	[M-H]-	Organosulfur compounds	Allyl sulfur compounds			118686-45-6	HMDB0039459	mzCloud	MSI_level2
Tridecanedioic acid	M243T229	243.161	229.2	0.099	C13H24O4		962090	848272	39.04	2.23433e+06	1.93239e+06	34.98	0.43	-1.22	0.00126163	2.9	0.0124503	1.52738	neg	244.168	[M-H]-	Lipids and lipid-like molecules	Fatty Acyls	Fatty acids and conjugates		505-52-2	HMDB0002327	DeepMS	MSI_level2
2-Chlorothioxanthone	M245T253	244.986	253.4	11.691	C13H7ClOS		1.71044e+06	1.69925e+06	9.02	2.30147e+06	2.37129e+06	13.59	0.74	-0.43	0.00154168	2.81	0.014222	1.50345	neg	245.991	[M-H]-					86-39-5		BioDeepDB	MSI_level3
L-Asparagine, N2-[(phenylmethoxy)carbonyl]-	M248T51	248.054	50.9	11.691	C12H14N2O5		6.63743e+06	6.89593e+06	14.83	8.60051e+06	9028695	12.15	0.77	-0.37	0.0103931	1.98	0.0486753	1.32862	neg	266.091	[M-NH3-H]-	Organic acids and derivatives	Carboxylic acids and derivatives	Amino acids, peptides, and analogues		2304-96-3		DeepMS	MSI_level2
2-[(3S)-3-hydroxy-4a,8-dimethyl-2,3,4,5,6,7-hexahydro-1H-naphthalen-2-yl]prop-2-enoic acid	M249T260	249.15	259.5	1.509	C15H22O3		1.29084e+06	1.33892e+06	46.33	3.19467e+06	3.09703e+06	13.05	0.4	-1.31	0.0155054	1.81	0.0633598	1.39767	neg	250.157	[M-H]-	Lipids and lipid-like molecules	Prenol lipids	Sesquiterpenoids				DeepMS	MSI_level2
(S)-beta-macrocarpene	M249T395	249.187	394.6	3.235	C15H24	C19752	3.83834e+06	3.44235e+06	25.51	9.61872e+06	7.9026e+06	46.86	0.4	-1.33	0.00122279	2.91	0.0122315	1.55557	neg	204.188	[M+HCOO]-				Metabolism of terpenoids and polyketides			mzCloud	MSI_level2
2-(2-carboxy-4-methylthiazol-5-yl)ethyl phosphate	M249T52	248.962	51.8	5.12	C7H10NO6PS	C20247	3.14592e+08	2.99777e+08	17.02	4.07256e+08	4.14823e+08	11.03	0.77	-0.37	0.00913605	2.04	0.044992	1.31309	neg	266.997	[M-NH3-H]-				Metabolism of cofactors and vitamins; Global and overview maps			MetaDNA	MSI_level3
2,6-Di-tert-butyl-4-nitrophenol	M250T408	250.146	408.3	1.103	C14H21NO3		2.79672e+07	2.74302e+07	20.56	4.24254e+07	3.88996e+07	25.5	0.66	-0.6	0.0111617	1.95	0.050873	1.33498	neg	251.153	[M-H]-	Benzenoids	Phenols	Nitrophenols		728-40-5		DeepMS	MSI_level2
Palmitelaidic acid	M253T449	253.218	449.4	1.09	C16H30O2		3.28856e+07	3.74189e+07	43.36	6.67119e+07	5.47384e+07	53.96	0.49	-1.02	0.0320042	1.49	0.101512	1.17179	neg	254.225	[M-H]-	Lipids and lipid-like molecules	Fatty Acyls	Fatty acids and conjugates		2091-29-4	HMDB0012328	DeepMS	MSI_level2
Vestitol, (-)-	M254T222	254.072	222.3	5.399	C16H16O4	C16225	497122	196403	161.75	4.39363e+06	3.46113e+06	44.64	0.11	-3.14	0.00153307	2.81	0.0141898	1.62509	neg	272.105	[M-NH3-H]-				Biosynthesis of other secondary metabolites	35878-41-2		mzCloud	MSI_level2
Vestitol	M254T234	254.072	234.4	5.399	C16H16O4	C10540	63825.8	64478.6	7.59	1.8391e+06	2.03022e+06	48.55	0.03	-4.85	2.81378e-05	4.55	0.00115079	1.83018	neg	272.105	[M-NH3-H]-					56701-24-7	HMDB0133781	BioDeepDB	MSI_level3
3,5,6-trichloro-2,4-dimethoxyphenol	M255T228_1	254.942	228	13.337	C8H7Cl3O3		3.74766e+06	3.64232e+06	84.48	653296	509048	107.74	5.74	2.52	0.0463424	1.33	0.130065	1.1323	neg	255.946	[M-H]-					215176-75-3		BioDeepDB	MSI_level3
(±)-Menthyl acetate	M257T263	257.176	263.3	0.185	C12H22O2	C09870	1.12388e+06	957593	79.71	2.9851e+06	2.98352e+06	50.73	0.38	-1.41	0.0286455	1.54	0.0946354	1.19478	neg	198.162	[M+CH3CO2]-	Lipids and lipid-like molecules	Prenol lipids	Monoterpenoids		29066-34-0	HMDB0041264	MetaDNA	MSI_level3
Tetradecanedioic acid	M257T273	257.176	272.7	0.09	C14H26O4		2.04417e+06	1.74706e+06	81.29	295937	271577	33.25	6.91	2.79	0.00667628	2.18	0.0369734	1.46487	neg	258.183	[M-H]-	Lipids and lipid-like molecules	Fatty Acyls	Fatty acids and conjugates		821-38-5	HMDB0000872	BioDeepDB	MSI_level1
CAI-1	M259T273	259.192	273.1	0.875	C13H26O2	C16640	3.73874e+06	3.68646e+06	66.06	446648	417556	52.45	8.37	3.07	0.000822616	3.08	0.00930675	1.53027	neg	214.193	[M+HCOO]-				Cellular community - prokaryotes; Signal transduction	1004296-82-5		BioDeepDB	MSI_level3
D-fructofuranose 6-phosphate	M259T41	259.023	41.2	2.023	C6H13O9P	C00085	2.9421e+06	2.83288e+06	32.63	1.06223e+06	1.16094e+06	33.79	2.77	1.47	0.000667703	3.18	0.00831155	1.56144	neg	260.03	[M-H]-	Organic oxygen compounds	Organooxygen compounds	Carbohydrates and carbohydrate conjugates	Endocrine and metabolic disease; Cancer: overview; Signal transduction; Endocrine system; Carbohydrate metabolism; Energy metabolism; Global and overview maps	56-83-7		DeepMS	MSI_level2
2-Oxo-3-hydroxy-4-phosphobutanoic acid	M259T46_1	258.983	45.6	12.969	C4H7O8P	C06054	2.09828e+06	2.11063e+06	21.94	3.80242e+06	3.63812e+06	20.23	0.55	-0.86	0.000728789	3.14	0.00870903	1.54763	neg	213.988	[M+HCOO]-	Organic acids and derivatives	Keto acids and derivatives	Short-chain keto acids and derivatives	Metabolism of cofactors and vitamins; Global and overview maps		HMDB0006801	mzCloud	MSI_level2
Treosulfan	M259T46_2	258.998	46.1	9.394	C6H14O8S2	C19557	1.40279e+07	1.26982e+07	27.59	4.3088e+06	4.09543e+06	38.43	3.26	1.7	6.28513e-05	4.2	0.00195027	1.69279	neg	278.013	[M-H2O-H]-	Organic acids and derivatives	Organic sulfonic acids and derivatives	Organosulfonic acids and derivatives		299-75-2	HMDB0042046	BioDeepDB	MSI_level3
Sulfamerazine	M263T253	263.06	253	3.865	C11H12N4O2S		585670	584140	48.6	2.64499e+06	2.52627e+06	16.51	0.22	-2.18	0.00106041	2.97	0.0111249	1.67119	neg	264.068	[M-H]-	Benzenoids	Benzene and substituted derivatives	Benzenesulfonamides		127-79-7	HMDB0015521	mzCloud	MSI_level2
Wogonin	M266T49	266.037	49.3	9.605	C16H12O5	C10197	2.42829e+06	2.49292e+06	16.18	3.96887e+06	3.99326e+06	19.72	0.61	-0.71	0.00121929	2.91	0.0122315	1.5509	neg	284.068	[M-NH3-H]-					632-85-9		mzCloud	MSI_level2
Farnesol	M267T338	267.197	337.8	2.232	C15H26O	C01126	368080	303137	47.55	1.87886e+06	1.4029e+06	71.18	0.2	-2.35	0.00194715	2.71	0.0165017	1.51896	neg	222.198	[M+HCOO]-	Lipids and lipid-like molecules	Prenol lipids	Sesquiterpenoids	Global and overview maps; Metabolism of terpenoids and polyketides	4602-84-0	HMDB0004305	MetaDNA	MSI_level3
Pentostatin	M267T344	267.109	343.8	1.771	C11H16N4O4	C02267	268038	243407	36.18	364265	373640	12.66	0.74	-0.44	0.0407588	1.39	0.118707	1.11189	neg	268.117	[M-H]-	Organoheterocyclic compounds	Imidazodiazepines			53910-25-1	HMDB0014692	mzCloud	MSI_level2
Dimethylpropiothetin	M267T47	267.073	47.3	1.586	C5H10O2S	C04022	1.49919e+07	1.4235e+07	18.88	6.45704e+06	6.28592e+06	39.62	2.32	1.22	0.000630773	3.2	0.00804026	1.59729	neg	134.04	[2M-H]-	Organic acids and derivatives	Carboxylic acids and derivatives	Carboxylic acid derivatives	Energy metabolism; Global and overview maps	7314-30-9	HMDB0251405	MetaDNA	MSI_level3
Dansyl chloride	M268T82	268.018	82.2	10.252	C12H12ClNO2S		6.53401e+06	6.48379e+06	9.25	8.38749e+06	8.12129e+06	15.06	0.78	-0.36	0.0057683	2.24	0.0336763	1.38823	neg	269.028	[M-H]-	Benzenoids	Naphthalenes	Naphthalene sulfonic acids and derivatives		605-65-2	HMDB0250846	mzCloud	MSI_level2
(S)-10,16-Dihydroxyhexadecanoic acid	M269T325	269.212	324.5	1.093	C16H32O4	C08285	3.06642e+06	3.26977e+06	52.37	1.10384e+07	1.13581e+07	44.58	0.28	-1.85	0.0019442	2.71	0.0165017	1.4937	neg	288.23	[M-H2O-H]-	Lipids and lipid-like molecules	Fatty Acyls	Fatty acids and conjugates	Lipid metabolism	3233-90-7	HMDB0037798	BioDeepDB	MSI_level1
Temurin	M269T47_2	269.088	47.3	4.236	C9H12N4O3		6.18488e+08	6.07038e+08	17.56	2.46858e+08	2.38869e+08	16.4	2.51	1.33	2.00072e-06	5.7	0.000235408	1.78322	neg	224.091	[M+HCOO]-	Organoheterocyclic compounds	Imidazopyrimidines	Purines and purine derivatives		2309-49-1	HMDB0004328	BioDeepDB	MSI_level3
Tetramethylpyrazine	M271T261	271.192	260.9	1.512	C8H12N2		705497	702422	17.61	3.5443e+06	3.38404e+06	45.13	0.2	-2.33	1.85725e-05	4.73	0.000875652	1.74895	neg	136.1	[2M-H]-	Organoheterocyclic compounds	Diazines	Pyrazines		1124-11-4	HMDB0036584	BioDeepDB	MSI_level3
16-Hydroxypalmitic acid	M271T347	271.228	346.9	1.195	C16H32O3	C18218	3.17634e+07	3.07916e+07	28.72	5.38918e+07	4.71434e+07	32.03	0.59	-0.76	0.0128634	1.89	0.0558365	1.33495	neg	272.235	[M-H]-	Lipids and lipid-like molecules	Fatty Acyls	Fatty acids and conjugates	Lipid metabolism; Global and overview maps	506-13-8	HMDB0006294	DeepMS	MSI_level2
Dihydrobaicalein	M271T37	271.058	36.5	12.889	C15H12O5		193553	189439	33.24	101933	104469	18.68	1.9	0.93	0.00246209	2.61	0.0189848	1.46297	neg	272.068	[M-H]-					35683-17-1	HMDB0134891	mzCloud	MSI_level2
Ophthalmic acid	M271T47	271.092	47.3	3.888	C11H19N3O6	C21016	1.3237e+07	1.29295e+07	21.57	5.31545e+06	5.14775e+06	20.86	2.49	1.32	1.70757e-05	4.77	0.000830866	1.73474	neg	289.127	[M-NH3-H]-	Organic acids and derivatives	Carboxylic acids and derivatives	Amino acids, peptides, and analogues	Amino acid metabolism; Global and overview maps	495-27-2	HMDB0005765	mzCloud	MSI_level2
(1R,10aS)-1,4,10,10a-tetrahydrophenazine-1,6-dicarboxylic acid	M271T79	271.07	79.4	9.321	C14H12N2O4	C21409	2.94706e+07	2.87103e+07	28.49	5.45072e+07	5.60942e+07	15.55	0.54	-0.89	0.000830674	3.08	0.0093564	1.54304	neg	272.08	[M-H]-				Biosynthesis of other secondary metabolites; Global and overview maps			mzCloud	MSI_level2
Pretyrosine	M272T79	272.074	79.5	14.233	C10H13NO5	C00826	3.55446e+06	3.6516e+06	16.42	6.59913e+06	6.66863e+06	19.79	0.54	-0.89	0.000263142	3.58	0.0045843	1.61158	neg	227.079	[M+HCOO]-	Organic acids and derivatives	Carboxylic acids and derivatives	Amino acids, peptides, and analogues	Amino acid metabolism; Global and overview maps	53078-86-7	HMDB0304809	BioDeepDB	MSI_level3
Purpuritenin B	M273T66_3	273.093	65.9	1.841	C19H16O3		435184	420499	24.35	832047	771412	22.47	0.52	-0.94	0.000613366	3.21	0.00791985	1.58739	neg	292.11	[M-H2O-H]-					86293-24-5		mzCloud	MSI_level2
N-(2-formyl-3-chlorophenyl)anthranilic acid	M274T39	274.026	39.3	5.991	C14H10ClNO3		663222	600213	48.46	301951	199867	86.45	2.2	1.14	0.0310847	1.51	0.0993465	1.20209	neg	275.035	[M-H]-	Benzenoids	Benzene and substituted derivatives	Benzoic acids and derivatives			HMDB0060006	mzCloud	MSI_level2
Stearidonic Acid	M275T408	275.202	408.1	2.093	C18H28O2	C16300	6.04319e+06	6.20303e+06	13.53	9.32119e+06	9.09588e+06	25.78	0.65	-0.63	0.00473592	2.32	0.0292571	1.43468	neg	276.209	[M-H]-	Lipids and lipid-like molecules	Fatty Acyls	Lineolic acids and derivatives	Lipid metabolism; Global and overview maps	20290-75-9	HMDB0006547	DeepMS	MSI_level2
Costunolide	M277T254	277.144	254.2	0.453	C15H20O2	C09382	680120	161482	163.8	7.48947e+06	6.39966e+06	60.41	0.09	-3.46	0.000329488	3.48	0.00523892	1.59757	neg	232.146	[M+HCOO]-	Lipids and lipid-like molecules	Prenol lipids	Terpene lactones	Global and overview maps; Metabolism of terpenoids and polyketides	553-21-9	HMDB0036688	BioDeepDB	MSI_level1
2,6-dioxo-6-phenylhexa-3-enoate	M277T59	277.074	59	9.534	C12H10O4	C01273	879785	990444	52.18	2.19958e+06	2.25249e+06	30.22	0.4	-1.32	0.00599991	2.22	0.0346319	1.37796	neg	218.058	[M+CH3CO2]-				Xenobiotics biodegradation and metabolism; Global and overview maps			mzCloud	MSI_level2
ZINC00164865	M281T253_2	281.126	253.1	14.03	C17H18N2O2		163527	122906	51.36	446220	441558	15.4	0.37	-1.45	0.00199436	2.7	0.0165973	1.60046	neg	282.137	[M-H]-							mzCloud	MSI_level2
farnesoic acid	M281T255	281.177	254.8	2.832	C15H24O2	C16502	1.0965e+06	1.11452e+06	17.36	1.62393e+06	1.70566e+06	31.7	0.68	-0.57	0.0429193	1.37	0.122893	1.11682	neg	236.178	[M+HCOO]-				Metabolism of terpenoids and polyketides	7548-13-2		MetaDNA	MSI_level3
N-acetyl-alpha-D-hexosamine 1-phosphate	M283T48_1	283.021	47.7	6.149	C8H16NO9P	C18055	4.76984e+06	4.52801e+06	14.63	2.74094e+06	2.67302e+06	26.42	1.74	0.8	0.000754873	3.12	0.00889564	1.57345	neg	301.056	[M-NH3-H]-							BioDeepDB	MSI_level1
Coformycin	M283T63	283.103	63	4.903	C11H16N4O5	C01677	7.88452e+06	6792698	49.47	4.20469e+06	4.15772e+06	22.82	1.88	0.91	0.0248476	1.6	0.0861054	1.17394	neg	284.112	[M-H]-					11033-22-0		BioDeepDB	MSI_level1
Kaempferol	M285T243	285.045	243.2	14.175	C15H10O6	C05903	50194.8	32892.3	92.39	455255	433591	16.56	0.11	-3.18	0.002488	2.6	0.0191431	1.63422	neg	286.048	[M-H]-	Phenylpropanoids and polyketides	Flavonoids	Flavones	Chemical structure transformation maps; Biosynthesis of other secondary metabolites; Global and overview maps	520-18-3	HMDB0005801	PANOMIX_QExactive	MSI_level1
Hexadecanedioic acid	M285T275	285.208	274.9	0.968	C16H30O4	C19615	3.88587e+06	3.87357e+06	22.44	1.70836e+07	1.54448e+07	42.24	0.23	-2.14	2.93705e-05	4.53	0.00117283	1.73539	neg	286.215	[M-H]-	Lipids and lipid-like molecules	Fatty Acyls	Fatty acids and conjugates	Lipid metabolism; Global and overview maps	505-54-4	HMDB0000672	DeepMS	MSI_level2
(1S*,4S*,9R*,11S*)-xeniaphylla-8(19)-en-5,14-dione|gibberosin R	M286T275	286.211	274.9	14.703	C20H32O2		612660	613108	21.49	2.96515e+06	2.72043e+06	38.3	0.21	-2.27	6.95147e-06	5.16	0.000485128	1.77222	neg	304.24	[M-NH3-H]-							BioDeepDB	MSI_level3
(R)-3,5-bisphosphomevalonic acid	M289T40_1	288.985	39.5	10.308	C6H14O10P2	C20848	8.08964e+06	8.21392e+06	12.01	1.60655e+07	1.71994e+07	33.87	0.5	-0.99	0.0203985	1.69	0.0757155	1.34064	neg	308.006	[M-H2O-H]-				Global and overview maps; Metabolism of terpenoids and polyketides			BioDeepDB	MSI_level1
Sedoheptulose 7-phosphate	M289T42	289.037	41.8	14.166	C7H15O10P	C05382	783777	743934	17.53	1.47792e+06	1.49683e+06	23.85	0.53	-0.92	0.0004496	3.35	0.00643922	1.57592	neg	290.04	[M-H]-	Organic oxygen compounds	Organooxygen compounds	Carbohydrates and carbohydrate conjugates	Carbohydrate metabolism; Energy metabolism; Glycan biosynthesis and metabolism; Global and overview maps	2646-35-7	HMDB0258206	mzCloud	MSI_level2
Curvularin	M291T243	291.124	242.5	2.093	C16H20O5		294168	216977	70.98	1.39286e+06	1.04104e+06	75.69	0.21	-2.24	0.00988739	2	0.0472322	1.35978	neg	292.131	[M-H]-					10140-70-2		MoNA	MSI_level2
(E)-7-(4-methoxy-5-methyl-6-oxopyran-2-yl)-5-methyloct-6-enoic acid	M293T248	293.14	247.6	2.306	C16H22O5		564654	536121	59.67	3.1454e+06	3.11458e+06	22.59	0.18	-2.48	0.00934625	2.03	0.0456159	1.49023	neg	294.147	[M-H]-	Lipids and lipid-like molecules	Fatty Acyls	Fatty acids and conjugates				DeepMS	MSI_level2
Embelin	M293T305	293.176	305.4	0.082	C17H26O4	C10342	1.06973e+07	1.03985e+07	32.82	1.93311e+07	1.51866e+07	51.27	0.55	-0.85	0.0368256	1.43	0.110621	1.17955	neg	294.183	[M-H]-	Organic oxygen compounds	Organooxygen compounds	Carbonyl compounds		550-24-3	HMDB0251767	DeepMS	MSI_level2
8-[3-[(2E,5E)-octa-2,5-dienyl]oxiran-2-yl]octanoic acid	M293T363	293.212	363.3	1.446	C18H30O3		4.864e+06	3.70083e+06	53.01	8.22147e+06	7.77172e+06	37.03	0.59	-0.76	0.0430551	1.37	0.123235	1.11316	neg	294.22	[M-H]-	Lipids and lipid-like molecules	Fatty Acyls	Fatty acids and conjugates				DeepMS	MSI_level2
Tricrozarin A	M293T43_1	293.033	43.2	7.885	C13H10O8	C10406	1.85047e+06	1.83017e+06	23.96	789212	568993	92.41	2.34	1.23	0.0131043	1.88	0.0566223	1.40125	neg	294.038	[M-H]-					107817-60-7		mzCloud	MSI_level2
Pechueloic acid	M293T44_2	293.135	43.6	14.807	C15H20O3		3.72748e+06	3.32788e+06	38.72	2.03803e+06	1.44452e+06	73.99	1.83	0.87	0.0350461	1.46	0.107425	1.15803	neg	248.141	[M+HCOO]-					83161-56-2		MoNA	MSI_level2
2-Hydroxybiphenyl-2-sulfinate	M293T49_2	293.049	49.3	1.312	C12H10O3S	C06742	3.27597e+07	3.34517e+07	11.64	1.83673e+07	1.87588e+07	16.12	1.78	0.83	4.51008e-05	4.35	0.0015515	1.70653	neg	234.035	[M+CH3CO2]-					77136-31-3		mzCloud	MSI_level2
Dehypoxanthine futalosine	M295T140	295.083	140.3	2.297	C14H16O7	C17010	2.03292e+06	1.76199e+06	47.96	124819	110154	61.9	16.29	4.03	6.97752e-06	5.16	0.000485128	1.76069	neg	296.09	[M-H]-				Metabolism of cofactors and vitamins; Global and overview maps			BioDeepDB	MSI_level1
[2-Hydroxy-3-[3,4,5-trihydroxy-6-(hydroxymethyl)oxan-2-yl]oxypropyl] acetate	M295T66	295.103	65.7	2.114	C11H20O9		7.81452e+06	7.52017e+06	15.58	4.93735e+06	4.98765e+06	32.25	1.58	0.66	0.00932628	2.03	0.0456057	1.35565	neg	296.111	[M-H]-	Lipids and lipid-like molecules	Glycerolipids	Glycosylglycerols				DeepMS	MSI_level2
6-Amino-4-(4-hydroxy-3-methoxyphenyl)-3-methyl-1,4-dihydropyrano[2,3-c]pyrazole-5-carbonitrile	M297T202	297.098	202	8.496	C15H14N4O3		3.20066e+06	588884	156.41	1.35206e+07	1.32481e+07	25.31	0.24	-2.08	0.0148012	1.83	0.0615576	1.41009	neg	298.108	[M-H]-	Benzenoids	Phenols	Methoxyphenols				DeepMS	MSI_level2
N(beta)-Epoxysuccinamoyl-diaminopropionyl-valine	M297T49	297.12	49.5	1.88	C12H20N4O6	C20965	5.26884e+06	4.83477e+06	41.23	1.97501e+06	1.86377e+06	19.9	2.67	1.42	0.000480629	3.32	0.00672003	1.57246	neg	316.138	[M-H2O-H]-							MetaDNA	MSI_level3
Roccellic acid	M299T291	299.225	290.7	7.606	C17H32O4		259223	262680	15.39	3.0852e+06	3.09158e+06	35.32	0.08	-3.57	3.43506e-08	7.46	2.21982e-05	1.83873	neg	300.23	[M-H]-	Lipids and lipid-like molecules	Fatty Acyls	Fatty acids and conjugates		29838-46-8		DeepMS	MSI_level2
Amorfrutin 2	M305T260	305.176	259.9	0.406	C18H26O4		218399	277711	54.45	1.6926e+06	1.51896e+06	46.01	0.13	-2.95	0.00016367	3.79	0.0033359	1.67436	neg	306.183	[M-H]-	Benzenoids	Benzene and substituted derivatives	Benzoic acids and derivatives		80489-91-4		DeepMS	MSI_level2
(1S,2S,4R)-Iso-dihydrocarveol	M307T381	307.265	380.5	1.825	C10H18O	C11399	8.13371e+06	9.36416e+06	32.1	1.92321e+07	1.89784e+07	20.54	0.42	-1.24	0.000784027	3.11	0.00904731	1.54411	neg	154.136	[2M-H]-				Metabolism of terpenoids and polyketides	18675-35-9		mzCloud	MSI_level2
FA 20_2	M307T392_2	307.264	391.9	0.778	C20H36O2	C16525	1.77369e+07	1.78099e+07	58.62	6.09821e+06	4.30675e+06	59.8	2.91	1.54	0.0186084	1.73	0.0716962	1.26689	neg	308.272	[M-H]-	Lipids and lipid-like molecules	Fatty Acyls	Fatty acids and conjugates	Lipid metabolism	2091-39-6		Metlin	MSI_level2
Poipuol	M307T49_2	307.003	49.4	12.318	C13H15Cl3O2		3.49597e+06	2.83684e+06	42.62	6.09397e+06	5.47018e+06	39.09	0.57	-0.8	0.0249291	1.6	0.0862313	1.23312	neg	308.014	[M-H]-							mzCloud	MSI_level2
9,10-Epoxy-13-oxo-11-octadecenoic acid	M309T278	309.207	278.2	1.371	C18H30O4		1.97349e+06	1.94612e+06	22.76	1.1323e+07	1.10564e+07	37.9	0.17	-2.52	3.42315e-06	5.47	0.000353787	1.78407	neg	310.215	[M-H]-	Lipids and lipid-like molecules	Fatty Acyls	Fatty acids and conjugates				DeepMS	MSI_level2
Tungstic acid	M309T50	308.961	49.8	2.866	H2O4W	C20679	2.97812e+06	2.6187e+06	42.87	1.69643e+06	1.68668e+06	24.26	1.76	0.81	0.0155086	1.81	0.0633598	1.27943	neg	249.946	[M+CH3CO2]-					7783-03-1		mzCloud	MSI_level2
Pentaporphyrin I	M309T67_1	309.118	67.2	11.439	C20H14N4	C05113	2.36638e+07	2.35826e+07	17.15	1.24926e+07	1.28683e+07	27.68	1.89	0.92	0.000811529	3.09	0.00923699	1.56681	neg	310.122	[M-H]-	Organoheterocyclic compounds	Tetrapyrroles and derivatives	Porphyrins	Signaling molecules and interaction	101-60-0	HMDB0000839	mzCloud	MSI_level2
(9Z,12E)-15,16-Dihydroxyoctadeca-9,12-dienoic acid	M311T293	311.222	293.1	2.326	C18H32O4		1.21787e+07	1.23194e+07	48.68	4.68395e+07	4.86398e+07	29.02	0.26	-1.94	0.000237613	3.62	0.00435422	1.64095	neg	312.23	[M-H]-	Lipids and lipid-like molecules	Fatty Acyls	Lineolic acids and derivatives				DeepMS	MSI_level2
Inosine	M313T373	313.078	372.6	3.206	C10H12N4O5	C00294	2.53818e+07	2.54146e+07	23.98	5.3299e+07	4.36603e+07	57.09	0.48	-1.07	0.0153198	1.81	0.0629585	1.24807	neg	268.081	[M+HCOO]-	Nucleosides, nucleotides, and analogues	Purine nucleosides		Membrane transport; Global and overview maps; Nucleotide metabolism	58-63-9	HMDB0000195	MetaDNA	MSI_level3
Sanguinarine	M313T380	313.078	380.4	11.061	[C20H14NO4]+	C06162	8.95402e+06	8.63047e+06	69.34	2.37743e+07	1.74947e+07	74.9	0.38	-1.41	0.0414246	1.38	0.119688	1.11514	neg	332.092	[M-H2O-H]-	Alkaloids and derivatives	Benzophenanthridine alkaloids	Quaternary benzophenanthridine alkaloids	Biosynthesis of other secondary metabolites	2447-54-3	HMDB0029367	BioDeepDB	MSI_level1
7-(2-hydroxypropan-2-yl)-1,4a-dimethyl-2,3,4,9,10,10a-hexahydrophenanthrene-1-carboxylic Acid	M315T245	315.196	244.9	1.662	C20H28O3		1.06161e+06	1.11163e+06	34.22	2.98509e+06	2.94148e+06	27.54	0.36	-1.49	0.000255527	3.59	0.00450293	1.64682	neg	316.204	[M-H]-	Lipids and lipid-like molecules	Prenol lipids	Diterpenoids				DeepMS	MSI_level2
Caranine	M316T245_1	316.117	245.4	6.772	C16H17NO3	C08521	29132.6	9108.32	172.64	307228	269514	36.83	0.09	-3.4	0.000829215	3.08	0.0093564	1.66822	neg	271.121	[M+HCOO]-				Biosynthesis of other secondary metabolites	477-12-3		mzCloud	MSI_level2
S-Formylglutathione	M317T66_1	317.046	65.7	2.549	C11H17N3O7S	C01031	353196	356843	25.62	474464	467470	17.12	0.74	-0.43	0.043105	1.37	0.123286	1.10322	neg	335.079	[M-NH3-H]-	Organic acids and derivatives	Carboxylic acids and derivatives	Amino acids, peptides, and analogues	Energy metabolism; Global and overview maps	50409-81-9	HMDB0001550	mzCloud	MSI_level2
(1R,4aS,5R,8aS)-5-(5-hydroxy-3-methylpentyl)-1,4a-dimethyl-6-methylidene-3,4,5,7,8,8a-hexahydro-2H-naphthalene-1-carboxylic acid	M321T380_2	321.245	380	3.972	C20H34O3		158198167	1.14369e+08	82.85	2.25537e+07	2.13784e+07	38.41	7.01	2.81	0.00138754	2.86	0.0133316	1.50251	neg	322.251	[M-H]-	Lipids and lipid-like molecules	Prenol lipids	Diterpenoids				DeepMS	MSI_level2
N-Glycolylneuraminic acid	M324T43	324.094	43	0.571	C11H19NO10	C03410	2.07211e+06	2.13645e+06	20.13	3.03151e+06	2.98673e+06	12.17	0.68	-0.55	0.00303253	2.52	0.0219837	1.44356	neg	325.101	[M-H]-	Organic oxygen compounds	Organooxygen compounds	Carbohydrates and carbohydrate conjugates	Carbohydrate metabolism	885329-49-7	HMDB0000833	BioDeepDB	MSI_level1
3,5-dibromocatechol	M325T39	324.871	39.1	2.009	C6H4Br2O2	C21852	581734	561888	22.07	401980	386638	33.9	1.45	0.53	0.0360058	1.44	0.109231	1.14996	neg	265.858	[M+CH3CO2]-					111167-61-4		mzCloud	MSI_level2
19(20)-EpDPE	M325T419	325.217	418.8	0.796	C22H32O3		7.93129e+06	7.96237e+06	12.25	4.42273e+06	3.91881e+06	32.42	1.79	0.84	0.000856562	3.07	0.00960555	1.56421	neg	344.235	[M-H2O-H]-	Lipids and lipid-like molecules	Fatty Acyls	Lineolic acids and derivatives			HMDB0013620	DeepMS	MSI_level2
Aspicilin	M327T249	327.219	249.2	1.76	C18H32O5		117762	111867	24.56	1.77785e+06	1.77706e+06	47.06	0.07	-3.92	4.10546e-07	6.39	9.07861e-05	1.8112	neg	328.225	[M-H]-	Phenylpropanoids and polyketides	Macrolides and analogues					DeepMS	MSI_level2
Bryaquinone	M327T47_3	327.046	46.6	14.138	C17H12O7		1.45751e+06	1.44571e+06	23.12	583618	555078	31.46	2.5	1.32	9.98961e-05	4	0.00251318	1.67313	neg	328.058	[M-H]-					57684-35-2		mzCloud	MSI_level2
Griffonin	M328T65	328.106	64.9	7.97	C14H19NO8	C17771	3.69886e+06	3.67201e+06	14.29	2.79972e+06	2.76558e+06	12.08	1.32	0.4	0.00446644	2.35	0.0281378	1.42996	neg	329.111	[M-H]-					63492-69-3		mzCloud	MSI_level2
S-(Hydroxyphenylacetothiohydroximoyl)-L-cysteine	M329T237	329.081	236.5	1.071	C11H14N2O4S	C17238	1.76488e+06	1.59024e+06	30.51	375850	410484	29.32	4.7	2.23	8.5417e-06	5.07	0.00052683	1.73948	neg	270.067	[M+CH3CO2]-				Biosynthesis of other secondary metabolites; Global and overview maps			MetaDNA	MSI_level3
(5aS)-5,5a-dihydrophenazine-1,6-dicarboxylic acid	M329T43_1	329.075	42.7	7.312	C14H10N2O4	C21410	608800	561536	29.73	236066	194664	64.78	2.58	1.37	0.00174384	2.76	0.0153474	1.49761	neg	270.064	[M+CH3CO2]-				Biosynthesis of other secondary metabolites; Global and overview maps			mzCloud	MSI_level2
Salicin	M331T66	331.104	66.1	0.449	C13H18O7	C01451	394597	381296	17.37	285416	288658	24.63	1.38	0.47	0.0218164	1.66	0.0789643	1.21915	neg	286.105	[M+HCOO]-	Organic oxygen compounds	Organooxygen compounds	Carbohydrates and carbohydrate conjugates	Carbohydrate metabolism; Membrane transport; Chemical structure transformation maps; Sensory system	138-52-3	HMDB0003546	HMDB	MSI_level2
7-Hydroxy-1,4a-dimethyl-9-oxo-7-propan-2-yl-2,3,4,4b,5,6,10,10a-octahydrophenanthrene-1-carboxylic acid	M333T283	333.207	283.1	0.672	C20H30O4		4.21457e+06	4.65225e+06	27.69	1.31036e+07	1.24877e+07	38.22	0.32	-1.64	0.00028878	3.54	0.00482951	1.64119	neg	334.215	[M-H]-	Lipids and lipid-like molecules	Prenol lipids	Diterpenoids				DeepMS	MSI_level2
Epoxybergamottin	M335T206	335.126	205.9	7.336	C21H22O5	C22153	195232	189980	56.58	1.25457e+06	1.31246e+06	23.2	0.16	-2.68	2.83066e-05	4.55	0.00115154	1.72219	neg	354.147	[M-H2O-H]-					206978-14-5		MetaDNA	MSI_level3
Bergamottin	M337T231	337.142	231.2	7.192	C21H22O4	C22152	467249	342025	84.43	1.53831e+06	1.57193e+06	22.38	0.3	-1.72	0.00242512	2.62	0.0188489	1.56549	neg	338.152	[M-H]-	Lipids and lipid-like molecules	Prenol lipids	Terpene lactones		7380-40-7		mzCloud	MSI_level2
10-OPDA	M337T340	337.198	340.1	12.566	C18H28O3	C16325	303131	275220	77.74	49465.8	44539.7	62.37	6.13	2.62	0.00284922	2.55	0.0209527	1.45343	neg	292.204	[M+HCOO]-				Lipid metabolism; Global and overview maps			BioDeepDB	MSI_level1
Harden-Young ester	M339T330	338.985	330.1	12.018	C6H14O12P2	C00354	42897.9	23904.4	114.07	183617	183209	44.49	0.23	-2.1	0.0141301	1.85	0.0594756	1.40042	neg	339.996	[M-H]-	Organic oxygen compounds	Organooxygen compounds	Carbohydrates and carbohydrate conjugates	Cancer: overview; Signal transduction; Endocrine system; Amino acid metabolism; Energy metabolism; Global and overview maps	488-69-7	HMDB0001058	Metlin	MSI_level2
PYRIDAFENTHION	M339T79	339.058	79.4	1.225	C14H17N2O4PS	C18762	7.12573e+06	6.92232e+06	27.51	1.44278e+07	1.48054e+07	18.51	0.49	-1.02	0.000282569	3.55	0.00476011	1.60255	neg	340.065	[M-H]-					119-12-0		mzCloud	MSI_level2
(-)-Usnic Acid	M343T188	343.086	187.6	8.091	C18H16O7	C10101	3.06317e+06	2.93255e+06	24.86	1.79762e+06	1.63715e+06	24.44	1.7	0.77	0.00345512	2.46	0.0238275	1.44061	neg	344.09	[M-H]-	Benzenoids	Benzene and substituted derivatives	Acetophenones		7562-61-0		DeepMS	MSI_level2
Isosativan	M345T67	345.139	66.6	13.748	C17H18O4		965247	973037	29.44	558781	596668	22.07	1.73	0.79	0.012331	1.91	0.0542917	1.32255	neg	286.12	[M+CH3CO2]-	Phenylpropanoids and polyketides	Isoflavonoids	O-methylated isoflavonoids		3722-59-6	HMDB0034024	BioDeepDB	MSI_level3
Tulipinolide	M349T263	349.17	263.2	13.021	C17H22O4	C09564	82119.2	95683	54.22	246956	150169	72.35	0.33	-1.59	0.0238698	1.62	0.0837029	1.24388	neg	290.152	[M+CH3CO2]-	Lipids and lipid-like molecules	Prenol lipids	Terpene lactones		24164-12-3		mzCloud	MSI_level2
pregnan-21-ol	M349T414	349.275	413.8	0.585	C21H36O	C00892	4.09548e+06	3.55411e+06	77.48	709941	612077	52.3	5.77	2.53	0.00124699	2.9	0.0123781	1.52422	neg	304.277	[M+HCOO]-							BioDeepDB	MSI_level1
candidone	M351T248	351.158	248.4	6.476	C22H24O4		82040.4	35331.8	121.24	1.61845e+06	1.60775e+06	21.84	0.05	-4.3	0.000136213	3.87	0.00296798	1.76693	neg	352.167	[M-H]-					77727-18-5		mzCloud	MSI_level2
Alprostadil	M353T285	353.233	285.5	2.616	C20H34O5	C04741	5.28889e+06	4.84078e+06	48.04	348061	319987	36.56	15.2	3.93	1.51698e-06	5.82	0.000205992	1.7764	neg	354.241	[M-H]-	Lipids and lipid-like molecules	Fatty Acyls	Eicosanoids		745-65-3	HMDB0001442	DeepMS	MSI_level2
WIN I(S)	M355T365	355.205	365.2	7.586	C21H28N2O3	C06497	2.38041e+07	2.41903e+07	46.32	1.20655e+07	1.23226e+07	33.96	1.97	0.98	0.0363263	1.44	0.109884	1.10871	neg	356.21	[M-H]-					120666-36-6		mzCloud	MSI_level2
7,9-Dimethoxy-6-(4-methoxyphenyl)-[1,3]dioxolo[4,5-g]chromen-8-one	M355T43_2	355.087	42.6	11.197	C19H16O7		4.09032e+06	4.00424e+06	62.92	729155	747758	78.29	5.61	2.49	0.00609613	2.21	0.0349499	1.34682	neg	356.09	[M-H]-	Phenylpropanoids and polyketides	Flavonoids	O-methylated flavonoids				DeepMS	MSI_level2
De-O-methyldihydrosterigmatocystin	M357T204	357.063	203.9	3.112	C17H12O6	C20444	1.82352e+06	1.77169e+06	13.95	2.55046e+06	2.58987e+06	18.5	0.71	-0.48	0.0063705	2.2	0.0359039	1.35506	neg	312.063	[M+HCOO]-	Phenylpropanoids and polyketides	Sterigmatocystins		Biosynthesis of other secondary metabolites; Global and overview maps	30517-66-9	HMDB0033658	BioDeepDB	MSI_level1
3-[2-(4-Hydroxy-3-methoxyphenyl)-2-oxoethyl]-6,7-dimethoxy-1(3H)-isobenzofuranone	M357T214_2	357.101	214.2	7.214	C19H18O7		2.51574e+06	2.10215e+06	66.7	1.49282e+07	1.4712e+07	23.79	0.17	-2.57	4.0821e-05	4.39	0.00147264	1.69552	neg	358.106	[M-H]-	Organic oxygen compounds	Organooxygen compounds	Carbonyl compounds				DeepMS	MSI_level2
Triclabendazole	M357T53_2	356.941	53	4.312	C14H9Cl3N2OS		8.57856e+07	8.45801e+07	14.06	1.08519e+08	1.0396e+08	15.33	0.79	-0.34	0.0167152	1.78	0.0667917	1.25609	neg	357.95	[M-H]-	Organic oxygen compounds	Organooxygen compounds	Ethers		68786-66-3	HMDB0259181	mzCloud	MSI_level2
Pinoresinol	M357T67	357.13	66.6	13.594	C20H22O6	C05366	1.64686e+06	1.65723e+06	15.36	3.10341e+06	3.23472e+06	22.33	0.53	-0.91	0.000427601	3.37	0.00619373	1.61197	neg	358.142	[M-H]-	Lignans, neolignans and related compounds	Furanoid lignans		Chemical structure transformation maps; Biosynthesis of other secondary metabolites; Global and overview maps	487-36-5		mzCloud	MSI_level2
Pregn-4-en-18-al, 11,21-dihydroxy-3,20-dioxo-, (11beta)-	M359T263	359.19	262.6	8.564	C21H28O5		1.8315e+06	1.56569e+06	67.11	795726	735841	54.58	2.3	1.2	0.0313104	1.5	0.0996976	1.13038	neg	360.194	[M-H]-	Lipids and lipid-like molecules	Steroids and steroid derivatives	Hydroxysteroids		52-39-1		DeepMS	MSI_level2
Ursocholanic Acid	M359T444	359.296	444.4	1.325	C24H40O2	C19642	1.73318e+06	1.33568e+06	74.97	3.98854e+06	3.62222e+06	36.64	0.43	-1.2	0.0161057	1.79	0.0651382	1.26287	neg	360.303	[M-H]-	Lipids and lipid-like molecules	Steroids and steroid derivatives	Bile acids, alcohols and derivatives		546-18-9		DeepMS	MSI_level2
Haloxyfop-P	M360T277	360.025	277.3	1.919	C15H11ClF3NO4	C04871	1.65625e+06	1.44682e+06	51.2	7.79087e+06	7.91911e+06	22.62	0.21	-2.23	1.20758e-05	4.92	0.000656852	1.73969	neg	361.033	[M-H]-	Benzenoids	Benzene and substituted derivatives	2-phenoxypropionic acids		69806-34-4	HMDB0253047	HMDB	MSI_level2
{4-[4-(Cyclopentylamino)quinazolin-2-yl]piperazin-1-yl}(cyclopropyl)methanone	M364T441	364.216	440.6	0.758	C21H27N5O		4.21768e+06	4.56307e+06	52.39	1.58605e+07	8.69248e+06	87.86	0.27	-1.91	0.0247819	1.61	0.0859555	1.20595	neg	365.223	[M-H]-	Organoheterocyclic compounds	Diazinanes	Piperazines				DeepMS	MSI_level2
Methyl chlorogenate	M367T63	367.105	63.3	2.931	C17H20O9		3.28865e+06	3.13692e+06	19.03	2.13913e+06	2.03217e+06	19.51	1.54	0.62	0.00223814	2.65	0.0179051	1.4951	neg	368.111	[M-H]-	Organic oxygen compounds	Organooxygen compounds	Alcohols and polyols		123483-19-2		DeepMS	MSI_level2
N-Stearoyl GABA	M368T399	368.318	398.5	2.443	C22H43NO3		3.51696e+06	3.58004e+06	43.39	264167	69170.1	167.53	13.31	3.73	0.00109652	2.96	0.0114154	1.64085	neg	369.324	[M-H]-	Organic acids and derivatives	Carboxylic acids and derivatives	Amino acids, peptides, and analogues		52558-71-1	HMDB0062341	mzCloud	MSI_level2
(1S,3R,4R,6S,8S,9R,10R,16R)-5,5,9,14-tetramethyltetracyclo[11.2.1.01,10.04,8]hexadecane-3,4,6,9,14,16-hexol	M369T240	369.229	240	1.56	C20H34O6		2.1722e+06	2.13004e+06	23.24	1.09105e+06	1.13468e+06	27.28	1.99	0.99	0.00119614	2.92	0.0121158	1.50035	neg	370.236	[M-H]-	Lipids and lipid-like molecules	Prenol lipids	Diterpenoids				DeepMS	MSI_level2
Thromboxane B2	M369T253_1	369.229	252.7	1.831	C20H34O6	C05963	2.82806e+07	2.61767e+07	31.69	1.59612e+07	1.53861e+07	36.75	1.77	0.83	0.0157106	1.8	0.063881	1.23231	neg	370.236	[M-H]-	Lipids and lipid-like molecules	Fatty Acyls	Eicosanoids	Lipid metabolism; Nervous system; Global and overview maps; Digestive system	54397-85-2	HMDB0003252	DeepMS	MSI_level2
(-)-Arctigenin	M371T67	371.144	67.4	14.83	C21H24O6	C10545	2.48794e+06	2.36569e+06	29.27	3.64193e+06	3.72568e+06	19.79	0.68	-0.55	0.0218761	1.66	0.0790772	1.21903	neg	372.157	[M-H]-	Lignans, neolignans and related compounds	Furanoid lignans	Tetrahydrofuran lignans		7770-78-7	HMDB0030087	mzCloud	MSI_level2
Haloperidol	M374T260	374.134	260.1	3.075	C21H23ClFNO2	C01814	341242	340532	45.6	137589	161855	54.53	2.48	1.31	0.0220132	1.66	0.0793387	1.19878	neg	375.14	[M-H]-	Organic oxygen compounds	Organooxygen compounds	Carbonyl compounds		52-86-8	HMDB0014645	mzCloud	MSI_level2
Cyenopyrafen	M374T293	374.219	292.5	13.557	C24H31N3O2	C18545	1.0485e+06	1.1003e+06	49.05	3.51067e+06	3.53721e+06	36.47	0.3	-1.74	0.000988587	3	0.0105744	1.56145	neg	393.242	[M-H2O-H]-					560121-52-0		mzCloud	MSI_level2
Methyl Gibberellin A9	M375T254	375.184	253.6	7.188	C20H26O4	C20632	1.27784e+06	1.05579e+06	73.61	2.59932e+06	2.45313e+06	37.38	0.49	-1.02	0.0229498	1.64	0.0814874	1.23857	neg	330.183	[M+HCOO]-							BioDeepDB	MSI_level1
(Z)-9,15-Dibromo-1,3(15)-chamigradien-7-ol	M375T49_2	374.991	49.4	14.538	C15H22Br2O		2.06405e+06	2.01147e+06	46.83	3.8879e+06	3.25762e+06	40.65	0.53	-0.91	0.0204139	1.69	0.0757155	1.26446	neg	376.004	[M-H]-							mzCloud	MSI_level2
FA 18_0+2O+SO4	M377T281	377.199	280.7	3.868	C18H36O7S		1.96218e+06	1.8318e+06	50.67	887392	843251	42.83	2.21	1.14	0.0169236	1.77	0.0672299	1.22999	neg	396.219	[M-H2O-H]-	Organic acids and derivatives	Organic sulfuric acids and derivatives	Sulfuric acid esters				DeepMS	MSI_level2
Resolvin E2	M379T356	379.218	356	14.5	C20H30O4	C18173	1.83401e+07	6.65029e+06	117.28	2.01622e+06	1.398e+06	105.72	9.1	3.19	0.0124325	1.91	0.0546376	1.32366	neg	334.214	[M+HCOO]-					865532-70-3		mzCloud	MSI_level2
4-oxo-6-((pyrimidin-2-ylthio)methyl)-4H-pyran-3-yl 4-nitrobenzoate	M384T42	384.027	41.8	7.755	C17H11N3O6S	C76891	3.83913e+06	3.7528e+06	30.1	2.45102e+06	1.93085e+06	58.45	1.57	0.65	0.0480791	1.32	0.133858	1.10301	neg	385.037	[M-H]-					877636-42-5		mzCloud	MSI_level2
Prostratin	M389T304	389.197	303.9	0.062	C22H30O6	C20197	2.06722e+06	2.17901e+06	45.9	1.01188e+06	1.12166e+06	23.57	2.04	1.03	0.0292484	1.53	0.0959637	1.15511	neg	390.205	[M-H]-	Lipids and lipid-like molecules	Prenol lipids	Diterpenoids		60857-08-1	HMDB0256861	DeepMS	MSI_level2
N-Stearoyltaurine	M390T369	390.269	369.4	0.927	C20H41NO4S		3.2016e+06	3.15719e+06	27.72	959125	895272	23.59	3.34	1.74	1.24196e-05	4.91	0.00066891	1.72914	neg	391.276	[M-H]-	Lipids and lipid-like molecules	Fatty Acyls	Fatty amides		63155-80-6	HMDB0240595	mzCloud	MSI_level2
Hyodeoxycholic Acid	M391T284	391.286	283.6	0.961	C24H40O4	C15517	2.10537e+06	1.27026e+06	111.77	1.74242e+07	1.60206e+07	29.14	0.12	-3.05	0.00147902	2.83	0.0138399	1.64975	neg	392.293	[M-H]-	Lipids and lipid-like molecules	Steroids and steroid derivatives	Bile acids, alcohols and derivatives	Lipid metabolism	83-49-8	HMDB0000733	DeepMS	MSI_level2
3-hydroxytetradecane-1,3,4-tricarboxylic acid	M391T310_1	391.2	310.1	7.805	C17H30O7	C04529	4.88591e+06	3.07131e+06	94.68	811187	580556	88.49	6.02	2.59	0.0148953	1.83	0.0616652	1.24171	neg	346.199	[M+HCOO]-					96738-35-1		mzCloud	MSI_level2
Murideoxycholic acid	M391T318	391.286	317.6	1.472	C24H40O4	C15515	7.32517e+06	4.18014e+06	113.74	3.49109e+07	3.05418e+07	47.3	0.21	-2.25	0.00189939	2.72	0.0163219	1.50772	neg	392.293	[M-H]-	Lipids and lipid-like molecules	Steroids and steroid derivatives	Bile acids, alcohols and derivatives	Lipid metabolism	668-49-5	HMDB0000811	DeepMS	MSI_level2
Oxidized Cypridina luciferin	M392T310_1	392.217	310.2	8.722	C21H27N7O	C03887	8.27622e+06	8.93136e+06	27.15	5.92045e+06	5.88541e+06	11.94	1.4	0.48	0.0395157	1.4	0.116416	1.08807	neg	393.228	[M-H]-							mzCloud	MSI_level2
N-oleoyl leucine	M394T414	394.333	414.1	1.582	C24H45NO3		6.21928e+06	6.19461e+06	35.26	2.84815e+06	2.6959e+06	43.92	2.18	1.13	0.00801445	2.1	0.0416403	1.35794	neg	395.341	[M-H]-	Organic acids and derivatives	Carboxylic acids and derivatives	Amino acids, peptides, and analogues		136560-76-4	HMDB0241962	DeepMS	MSI_level2
Futalosine	M395T46_2	395.097	46.1	5.827	C19H18N4O7	C16999	4.135e+06	3.94015e+06	19.24	1.43457e+06	1.47892e+06	33.18	2.88	1.53	9.29582e-05	4.03	0.00240998	1.67923	neg	414.118	[M-H2O-H]-				Metabolism of cofactors and vitamins; Global and overview maps	210644-32-9		mzCloud	MSI_level2
methyl (4R,8aS)-1-hydroxy-2-(hydroxymethyl)-5,5,8a-trimethyl-4-[(2E,4E,6E)-octa-2,4,6-trienoyl]oxy-4a,6,7,8-tetrahydro-4H-naphthalene-1-carboxylate	M399T450	399.221	449.5	6.365	C24H34O6		1.59049e+06	1.27905e+06	49.02	2.7075e+06	2.72027e+06	38.39	0.59	-0.77	0.0477115	1.32	0.133126	1.0969	neg	418.236	[M-H2O-H]-	Lipids and lipid-like molecules	Fatty Acyls	Fatty acid esters				DeepMS	MSI_level2
AVRAINVILLEOL	M401T52	400.909	51.9	14.091	C14H12Br2O4		1.60974e+07	1.58542e+07	13.88	2.0492e+07	2.10911e+07	14.44	0.79	-0.35	0.0161287	1.79	0.0651625	1.25766	neg	401.91	[M-H]-							mzCloud	MSI_level2
cytidine-5'-diphosphate	M402T50	402.012	49.8	2.225	C9H15N3O11P2	C00112	1518366	1.56837e+06	31.21	2.36869e+06	2.28173e+06	18.19	0.64	-0.64	0.0174496	1.76	0.0685685	1.25357	neg	403.018	[M-H]-	Nucleosides, nucleotides, and analogues	Pyrimidine nucleotides	Pyrimidine ribonucleotides	Global and overview maps; Nucleotide metabolism	63-38-7	HMDB0001546	mzCloud	MSI_level2
Glucoiberin	M405T48	405.001	48	4.614	C11H21NO10S3	C08411	3.51091e+06	3.36627e+06	23.97	1.11644e+06	1.16881e+06	36.56	3.14	1.65	6.44962e-05	4.19	0.00197024	1.69612	neg	423.033	[M-NH3-H]-	Organic oxygen compounds	Organooxygen compounds	Carbohydrates and carbohydrate conjugates		554-88-1	HMDB0038406	mzCloud	MSI_level2
Allocholic acid	M407T265	407.281	264.6	0.678	C24H40O5	C17737	3.2654e+06	3.17763e+06	44.58	1.74144e+07	1.6377e+07	31.5	0.19	-2.41	3.48091e-05	4.46	0.001305	1.71827	neg	408.288	[M-H]-	Lipids and lipid-like molecules	Steroids and steroid derivatives	Bile acids, alcohols and derivatives	Lipid metabolism	2464-18-8	HMDB0000505	DeepMS	MSI_level2
Ursocholic acid	M407T277_2	407.28	276.9	1.778	C24H40O5	C17644	3.15948e+07	2.75143e+07	106.26	2.6798e+08	2.77054e+08	44.66	0.12	-3.08	0.000903765	3.04	0.0100581	1.55488	neg	408.288	[M-H]-	Lipids and lipid-like molecules	Steroids and steroid derivatives	Bile acids, alcohols and derivatives	Lipid metabolism	2955-27-3	HMDB0000917	DeepMS	MSI_level2
1-palmitoyl-dihydroxyacetone-phosphate	M407T329	407.22	329	1.232	C19H37O7P	C01192	5.78723e+06	5.72711e+06	41.31	1.04475e+07	1.08906e+07	22.89	0.55	-0.85	0.0121818	1.91	0.0537911	1.30662	neg	408.228	[M-H]-	Organic oxygen compounds	Organooxygen compounds	Carbonyl compounds		17378-38-0	HMDB0062190	BioDeepDB	MSI_level1
Ezetimibe	M408T302	408.142	302.2	1.309	C24H21F2NO3		119612	50794.6	146.22	474894	430761	67.62	0.25	-1.99	0.0258243	1.59	0.0883293	1.2306	neg	409.149	[M-H]-	Organoheterocyclic compounds	Lactams	Beta lactams		163222-33-1	HMDB0015108	mzCloud	MSI_level2
Phlorizin	M417T223_1	417.118	223	2.155	C21H24O10	C01604	1.25368e+06	987721	118.5	1.48054e+07	1.55134e+07	32.32	0.08	-3.56	0.00398547	2.4	0.0261863	1.56706	neg	436.137	[M-H2O-H]-	Phenylpropanoids and polyketides	Flavonoids	Flavonoid glycosides	Biosynthesis of other secondary metabolites; Global and overview maps	112318-65-7	HMDB0036634	BioDeepDB	MSI_level1
MRE-269	M418T239_1	418.22	239.4	14.337	C25H29N3O3		2.87267e+06	3.06044e+06	16.88	3.72258e+06	3.66602e+06	19.84	0.77	-0.37	0.049632	1.3	0.13664	1.05542	neg	419.221	[M-H]-					475085-57-5		mzCloud	MSI_level2
Auriculasin	M419T365	419.153	365.2	6.384	C25H24O6		7.97156e+06	7.47682e+06	61.26	3.01521e+06	3.31134e+06	54.96	2.64	1.4	0.0482725	1.32	0.134198	1.05971	neg	420.158	[M-H]-	Phenylpropanoids and polyketides	Isoflavonoids	Isoflavans		60297-37-2		DeepMS	MSI_level2
CPA(18_0_0_0)	M419T385	419.256	385.2	1.634	C21H41O6P		4.1934e+06	3.83957e+06	27.71	2.63924e+06	2.48635e+06	29.48	1.59	0.67	0.0139952	1.85	0.0591246	1.32724	neg	420.264	[M-H]-	Lipids and lipid-like molecules	Glycerophospholipids	Glycerophosphates			HMDB0007004	mzCloud	MSI_level2
1,4,6-tribromo-7-chloro-3,7-dimethyloct-1-en-3-ol	M423T47	422.841	47.5	11.368	C10H16Br3ClO		2.52684e+06	2.70377e+06	22.58	4.56143e+06	5.25496e+06	33.74	0.55	-0.85	0.0321505	1.49	0.101732	1.16939	neg	423.844	[M-H]-							mzCloud	MSI_level2
Tetracenomycin F1 methylester	M425T42_2	425.091	41.8	8.464	C21H16O7	C12373	3.99902e+06	3.15619e+06	72.7	1.21268e+06	1.10867e+06	46.3	3.3	1.72	0.0363599	1.44	0.109913	1.14241	neg	380.09	[M+HCOO]-				Metabolism of terpenoids and polyketides			mzCloud	MSI_level2
N-oleoyl phenylalanine	M428T390	428.316	390.2	3.325	C27H43NO3		3.85879e+06	3.74511e+06	28.78	20377.9	15308	87.85	189.36	7.56	3.83158e-06	5.42	0.000375691	1.83028	neg	429.325	[M-H]-	Organic acids and derivatives	Carboxylic acids and derivatives	Amino acids, peptides, and analogues		136560-78-6	HMDB0062336	DeepMS	MSI_level2
Kadsulignan N	M429T261	429.195	261.2	7.301	C24H30O7		122689	129033	57.5	1.32096e+07	1.37029e+07	46.69	0.01	-6.75	8.22539e-07	6.08	0.000131058	1.78897	neg	430.199	[M-H]-					163564-58-7		mzCloud	MSI_level2
N-[(E)-[4-[(E)-[(3,5-dihydroxybenzoyl)hydrazono]methyl]phenyl]methyleneamino]-3,5-dihydroxy-benzamide	M433T239	433.117	238.7	0.868	C22H18N4O6		250758	231887	81.42	1.89247e+06	1.80993e+06	39.71	0.13	-2.92	0.000191427	3.72	0.00369705	1.64168	neg	434.124	[M-H]-	Benzenoids	Benzene and substituted derivatives	Benzoic acids and derivatives				DeepMS	MSI_level2
1-Oleoyl Lysophosphatidic Acid	M435T353_2	435.253	352.6	2.932	C21H41O7P		1.13779e+08	1.09442e+08	24.13	5.66327e+07	5.71221e+07	12.25	2.01	1.01	0.000123502	3.91	0.00279083	1.65125	neg	436.26	[M-H]-	Lipids and lipid-like molecules	Glycerophospholipids	Glycerophosphates		65528-98-5		DeepMS	MSI_level2
Phosphatidylethanolamine lyso alkenyl 16	M436T394_2	436.286	394	3.383	C21H44NO6P		3.93362e+07	3.89924e+07	13.04	6.47572e+07	6.27594e+07	24.77	0.61	-0.72	0.00187533	2.73	0.0162246	1.50601	neg	437.291	[M-H]-	Lipids and lipid-like molecules	Glycerophospholipids	Glycerophosphoethanolamines				DeepMS	MSI_level2
sn-3-O-(geranylgeranyl)glycerol 1-phosphate	M443T277_1	443.252	276.8	11.021	C23H41O6P	C04590	1.39213e+06	815746	112.81	4.8143e+06	4.23912e+06	36.17	0.29	-1.79	0.0198873	1.7	0.0746677	1.3442	neg	444.264	[M-H]-				Lipid metabolism			mzCloud	MSI_level2
perfluorooctyl phosphate	M443T49_2	442.976	49.5	9.401	C8H6F13O4P		656888	572843	81.22	1.73936e+06	1.56397e+06	48.65	0.38	-1.4	0.0170639	1.77	0.0675139	1.28725	neg	443.98	[M-H]-					57678-01-0		mzCloud	MSI_level2
N-[4-(acetylamino)phenyl]-2-[2-oxo-4-(piperidin-1-ylcarbonyl)quinolin-1(2H)-yl]acetamide	M445T223	445.189	223.3	0.278	C25H26N4O4		102506	56736.1	145.65	8.31145e+06	7.88202e+06	46.66	0.01	-6.34	0.000312679	3.5	0.00503446	1.72317	neg	446.197	[M-H]-	Organoheterocyclic compounds	Quinolines and derivatives	Quinoline carboxamides				DeepMS	MSI_level2
methyl 3,17-dihydroxy-10-(hydroxymethyl)-4,4,8,12,13,16-hexamethyl-15-oxo-2,3,5,6,7,9-hexahydro-1H-cyclopenta[a]phenanthrene-14-carboxylate	M445T277	445.256	276.8	9.262	C26H38O6		611556	332938	107.06	4.03916e+06	3.92681e+06	48.59	0.15	-2.72	0.00639952	2.19	0.0360409	1.47829	neg	446.267	[M-H]-	Lipids and lipid-like molecules	Steroids and steroid derivatives	Oxosteroids				DeepMS	MSI_level2
Esculeogenin A	M446T410	446.332	410.3	9.041	C27H45NO4		9.86764e+06	9.995e+06	11.24	2.55276e+06	2.57979e+06	35.89	3.87	1.95	0.000142707	3.85	0.00304018	1.76353	neg	447.335	[M-H]-	Lipids and lipid-like molecules	Steroids and steroid derivatives	Steroidal alkaloids			HMDB0251946	mzCloud	MSI_level2
1-Hexadecanoyl-sn-glycero-3-phosphoethanolamine	M452T373	452.282	373	5.696	C21H44NO7P		1.44243e+07	1.52384e+07	23.94	3.3876e+06	2.7768e+06	47.02	4.26	2.09	3.78727e-05	4.42	0.00137976	1.72614	neg	453.286	[M-H]-	Lipids and lipid-like molecules	Glycerophospholipids	Glycerophosphoethanolamines		53862-35-4	HMDB0011503	DeepMS	MSI_level2
[3-[2-Aminoethoxy(hydroxy)phosphoryl]oxy-2-hydroxypropyl] hexadecanoate	M452T381_2	452.283	381.2	8.791	C21H44NO7P		9.32898e+07	1.01079e+08	45.21	3.01463e+07	3.46683e+07	40.45	3.09	1.63	0.0103317	1.99	0.0485358	1.35447	neg	453.286	[M-H]-	Lipids and lipid-like molecules	Glycerophospholipids	Glycerophosphoethanolamines		19805-23-3	HMDB0256030	DeepMS	MSI_level2
3alpha,7alpha,12beta-Trihydroxy-5beta-cholan-24-oic Acid	M453T277_2	453.284	276.5	4.771	C24H40O5	C04661	6.83133e+07	6.84306e+07	65.46	5.5382e+08	4.49001e+08	59.48	0.12	-3.02	0.000597494	3.22	0.00783813	1.58908	neg	408.288	[M+HCOO]-							BioDeepDB	MSI_level1
Tylactone	M453T373	453.286	373.1	1.407	C23H38O5	C12000	2.94812e+06	3.48693e+06	36.84	731800	541782	58.94	4.03	2.01	0.000494433	3.31	0.0068371	1.59486	neg	394.272	[M+CH3CO2]-				Global and overview maps; Metabolism of terpenoids and polyketides	74758-60-4		mzCloud	MSI_level2
Cyanidin 3-arabinoside	M453T46_2	453.053	45.6	13.23	C20H19ClO10		1.31001e+06	1.21213e+06	23.11	335427	306000	87.53	3.91	1.97	0.0212318	1.67	0.0775089	1.35929	neg	454.067	[M-H]-					27214-72-8		mzCloud	MSI_level2
2,3-dimethyl-6-geranylgeranyl-1,4-benzoquinol	M455T315	455.315	314.6	3.002	C28H42O2	C20738	99528.2	42165.3	145.95	1.09029e+07	1.06794e+07	25.52	0.01	-6.78	0.000164003	3.79	0.0033359	1.77748	neg	410.318	[M+HCOO]-				Metabolism of cofactors and vitamins; Global and overview maps			BioDeepDB	MSI_level1
fumagillin	M457T337_1	457.218	336.9	10.64	C26H34O7	C09668	4.41744e+06	4.71157e+06	24.48	1.9648e+07	1.16069e+07	99.08	0.22	-2.15	0.0104281	1.98	0.0487497	1.41446	neg	458.23	[M-H]-					23110-15-8		mzCloud	MSI_level2
3-methoxy-4-(linoleoyloxy)benzaldehyde	M459T317	459.273	317.4	4.787	C26H38O4		420113	246358	113.96	2.5022e+06	2.48367e+06	42.17	0.17	-2.57	0.0104705	1.98	0.0488281	1.43927	neg	414.277	[M+HCOO]-							BioDeepDB	MSI_level3
Z-Leu-Leu-Norvalinal	M460T378_1	460.279	377.5	6.474	C25H39N3O5		3.71883e+06	4.01895e+06	18.58	7.58713e+06	7.40123e+06	36.36	0.49	-1.03	0.00369538	2.43	0.0250109	1.45217	neg	461.289	[M-H]-	Organic acids and derivatives	Carboxylic acids and derivatives	Amino acids, peptides, and analogues			HMDB0244548	mzCloud	MSI_level2
2-Deoxycrustecdysone	M463T379	463.31	379.5	7.502	C27H44O6		2.31467e+06	2.55615e+06	66.93	951721	119714	217.7	2.43	1.28	0.01991	1.7	0.0747163	1.20231	neg	464.314	[M-H]-	Lipids and lipid-like molecules	Steroids and steroid derivatives	Bile acids, alcohols and derivatives				DeepMS	MSI_level2
Ecdysone	M463T445	463.304	444.7	4.956	C27H44O6	C00477	1.8678e+07	1.77014e+07	61.43	2.52446e+06	194635	160.78	7.4	2.89	0.00991698	2	0.047344	1.41915	neg	464.314	[M-H]-				Cell growth and death; Metabolism of terpenoids and polyketides	3604-87-3		mzCloud	MSI_level2
Cholesterol sulfate	M465T409_2	465.304	409.1	1.986	C27H46O4S	C18043	6.63435e+08	7.52975e+08	38.38	2.21395e+08	2.3599e+08	14.35	3	1.58	0.0102162	1.99	0.0482009	1.42936	neg	466.312	[M-H]-	Lipids and lipid-like molecules	Steroids and steroid derivatives	Cholestane steroids	Lipid metabolism	1256-86-6	HMDB0000653	DeepMS	MSI_level2
maropitant	M467T409	467.306	409.2	2.291	C32H40N2O		2.69656e+07	2.94933e+07	33.52	9.05521e+06	9.51273e+06	13.2	2.98	1.57	0.0018571	2.73	0.0161399	1.61841	neg	468.314	[M-H]-	Benzenoids	Benzene and substituted derivatives	Diphenylmethanes			HMDB0254340	mzCloud	MSI_level2
Mailiohydrin	M469T52	468.898	51.8	7.844	C15H21Br3O2		1.03642e+07	9.71212e+06	28.1	1.36085e+07	1.30888e+07	14.57	0.76	-0.39	0.0363358	1.44	0.109884	1.1178	neg	469.909	[M-H]-					350247-76-6		mzCloud	MSI_level2
SUDCA-Sulfoursodeoxycholic acid	M471T253	471.244	252.9	2.071	C24H40O7S		457237	221125	121.57	1.70372e+06	1.66798e+06	33.92	0.27	-1.9	0.0375931	1.42	0.112353	1.24497	neg	472.25	[M-H]-	Lipids and lipid-like molecules	Steroids and steroid derivatives	Bile acids, alcohols and derivatives				DeepMS	MSI_level2
rel-5-[1-[(1aR,4R,4aR,7R,7aR,7bS)-Decahydro-4-hydroxy-1,1,4,7-tetramethyl-1H-cycloprop[e]azulen-7-yl]-3-methylbutyl]-2,4,6-trihydroxy-1,3-benzenedicarboxaldehyde	M471T277	471.277	276.8	3.556	C28H40O6		2.70311e+06	1.30494e+06	136	1.20506e+07	1.24847e+07	64.21	0.22	-2.16	0.0060775	2.22	0.0349099	1.39813	neg	472.283	[M-H]-	Lipids and lipid-like molecules	Prenol lipids	Sesquiterpenoids		144372-45-2	HMDB0038704	DeepMS	MSI_level2
Enterolactone 3'-glucuronide	M473T237_1	473.143	236.9	6.18	C24H26O10		115937	128144	65.06	1.18822e+06	1.06471e+06	26.38	0.1	-3.36	0.00566154	2.25	0.0331797	1.51299	neg	474.153	[M-H]-	Lignans, neolignans and related compounds	Lignan glycosides			2188234-75-3	HMDB0240377	DeepMS	MSI_level2
b-D-Xylopyranosyl-(1->4)-a-L-rhamnopyranosyl-(1->2)-L-arabinose	M473T237_2	473.153	236.9	3.197	C16H28O13		42829.6	21831.6	119.82	932723	971495	42.01	0.05	-4.44	0.00406883	2.39	0.0264837	1.55159	neg	428.153	[M+HCOO]-	Organic oxygen compounds	Organooxygen compounds	Carbohydrates and carbohydrate conjugates		13283-31-3	HMDB0041221	BioDeepDB	MSI_level3
Lucidenic acid G	M475T277_2	475.275	276.7	10.283	C27H40O7		2.13513e+06	1.50295e+06	86.86	7.03172e+06	6.80496e+06	33.71	0.3	-1.72	0.00327849	2.48	0.0231096	1.45625	neg	476.277	[M-H]-	Lipids and lipid-like molecules	Prenol lipids	Triterpenoids		102607-21-6	HMDB0035599	mzCloud	MSI_level2
1-Oleoyl phosphatidylethanolamine	M478T391	478.289	391.3	11.34	C23H46NO7P		4.10373e+07	3.93132e+07	43.41	1.47894e+07	1.32139e+07	32.89	2.77	1.47	0.00202307	2.69	0.0166549	1.50297	neg	479.302	[M-H]-	Lipids and lipid-like molecules	Glycerophospholipids	Glycerophosphoethanolamines		62271-64-1		DeepMS	MSI_level2
Emetine	M479T391_1	479.295	391.5	6.227	C29H40N2O4	C09421	1.20877e+07	1.40086e+07	53.79	4.18694e+06	4.07127e+06	22.18	2.89	1.53	0.0204654	1.69	0.0758698	1.31271	neg	480.299	[M-H]-				Chemical structure transformation maps; Biosynthesis of other secondary metabolites; Global and overview maps	483-18-1		BioDeepDB	MSI_level1
Paspaline	M480T348	480.306	348	12.601	C28H39NO2	C20530	5.68744e+06	5.15708e+06	87.75	604753	719849	46.88	9.4	3.23	0.00778987	2.11	0.0408901	1.38596	neg	421.298	[M+CH3CO2]-				Biosynthesis of other secondary metabolites; Global and overview maps	11024-56-9		MetaDNA	MSI_level3
Phosphatidylethanolamine lyso 18_0	M480T417	480.306	417.3	9.835	C23H48NO7P		3.46129e+07	3.04485e+07	42.88	7.85971e+06	9.00282e+06	37.42	4.4	2.14	0.000101887	3.99	0.00251364	1.65148	neg	481.318	[M-H]-	Lipids and lipid-like molecules	Glycerophospholipids	Glycerophosphoethanolamines		106182-18-7		DeepMS	MSI_level2
1-Octadecanoyl-sn-glycero-3-phosphoethanolamine	M480T430_2	480.307	429.9	7.545	C23H48NO7P	C21484	2.34865e+08	1.89083e+08	37.88	5.85329e+07	6.09218e+07	37.31	4.01	2	0.000185235	3.73	0.00363388	1.64677	neg	481.318	[M-H]-	Lipids and lipid-like molecules	Glycerophospholipids	Glycerophosphoethanolamines	Cell growth and death	69747-55-3	HMDB0011130	DeepMS	MSI_level2
Adlupone	M481T418	481.333	418.3	1.007	C31H46O4		4.76897e+06	5.40224e+06	71.17	931056	1.04043e+06	41.49	5.12	2.36	0.0219716	1.66	0.0792407	1.17943	neg	482.34	[M-H]-	Organic oxygen compounds	Organooxygen compounds	Carbonyl compounds		16595-43-0	HMDB0032111	mzCloud	MSI_level2
24,24-Dfhv	M481T430_1	481.308	429.9	11.164	C27H42F2O2		5.01673e+07	4.2431e+07	35.85	1.41957e+07	1.49503e+07	43.5	3.53	1.82	0.000231302	3.64	0.00427148	1.64817	neg	436.315	[M+HCOO]-	Lipids and lipid-like molecules	Steroids and steroid derivatives	Vitamin D and derivatives			HMDB0245663	mzCloud	MSI_level2
1-Hexadecanoyl-sn-glycero-3-phospho-(1'-sn-glycerol)	M483T343_2	483.275	343.5	2.64	C22H45O9P		5.73299e+06	4.29761e+06	81.77	1.22068e+06	1.23556e+06	27.81	4.7	2.23	0.00130497	2.88	0.0127301	1.52106	neg	484.281	[M-H]-	Lipids and lipid-like molecules	Glycerophospholipids	Glycerophosphoglycerols			HMDB0240601	DeepMS	MSI_level2
Nirogacestat	M488T416	488.313	415.7	14.588	C27H41F2N5O		1.28483e+06	1.14129e+06	41.63	2.9988e+06	3.13131e+06	38.19	0.43	-1.22	0.00940727	2.03	0.0457968	1.35786	neg	489.328	[M-H]-	Organic acids and derivatives	Carboxylic acids and derivatives	Amino acids, peptides, and analogues			HMDB0255626	mzCloud	MSI_level2
Amorisin	M491T277	491.244	276.7	0.409	C30H36O6		162010	106993	107.11	804406	871027	45.29	0.2	-2.31	0.0358087	1.45	0.108936	1.23623	neg	492.251	[M-H]-					83474-70-8		mzCloud	MSI_level2
3-Dehydro-2-deoxyecdysone	M491T301	491.303	301.1	3.029	C27H42O5	C16497	473655	324525	81.91	1.9471e+06	1.94026e+06	14.09	0.24	-2.04	0.00207276	2.68	0.0169364	1.64597	neg	446.303	[M+HCOO]-				Metabolism of terpenoids and polyketides			mzCloud	MSI_level2
ST 28_2;O4	M491T403_1	491.334	403.1	8.335	C28H46O4	C15792	4.9e+07	4.5424e+07	85.43	2.43659e+08	1.77816e+08	91.07	0.2	-2.31	0.0485852	1.31	0.134841	1.08737	neg	446.34	[M+HCOO]-	Lipids and lipid-like molecules	Steroids and steroid derivatives	Bile acids, alcohols and derivatives	Global and overview maps; Metabolism of terpenoids and polyketides	124853-28-7	HMDB0041527	BioDeepDB	MSI_level1
Imatinib	M492T277	492.255	277.3	3.405	C29H31N7O	D08066	1.00365e+06	988321	57.48	5.25446e+06	5.35501e+06	29.66	0.19	-2.39	8.75152e-05	4.06	0.00230799	1.67538	neg	493.261	[M-H]-	Benzenoids	Benzene and substituted derivatives	Anilides		152459-95-5	HMDB0014757	DeepMS	MSI_level2
dTDP-4-amino-2,3,4,6-tetradeoxy-D-glucose	M497T69	497.075	69.4	3.889	C16H27N3O12P2	C18033	117431	95902.2	91.74	894103	758640	29.2	0.13	-2.93	0.00611757	2.21	0.0350466	1.50555	neg	515.107	[M-NH3-H]-				Global and overview maps; Metabolism of terpenoids and polyketides			mzCloud	MSI_level2
Terpendole I	M498T353_1	498.244	352.6	11.267	C27H35NO5	C20543	4.38096e+06	4.16259e+06	20.84	2.54433e+06	2.41603e+06	25.08	1.72	0.78	0.0015699	2.8	0.0143964	1.52697	neg	453.252	[M+HCOO]-				Biosynthesis of other secondary metabolites; Global and overview maps	167612-17-1		BioDeepDB	MSI_level1
Phosphatidylethanolamine lyso 20_5	M498T353_2	498.257	352.6	11.889	C25H42NO7P		3.68714e+06	3.72764e+06	49.43	1.41918e+06	1.27119e+06	40.9	2.6	1.38	0.00937448	2.03	0.0456663	1.29246	neg	499.271	[M-H]-	Lipids and lipid-like molecules	Glycerophospholipids	Glycerophosphoethanolamines				DeepMS	MSI_level2
Heptadecafluorooctane-2-sulfonic acid	M499T326_1	498.929	326	2.052	C8HF17O3S		2.06788e+06	1.88439e+06	37.62	3.39845e+06	3.40453e+06	28.64	0.61	-0.72	0.0193433	1.71	0.0734181	1.24457	neg	499.938	[M-H]-	Organic acids and derivatives	Organic sulfonic acids and derivatives	Organosulfonic acids and derivatives		927670-12-0		DeepMS	MSI_level2
1-(5Z,8Z,11Z,14Z-eicosatetraenoyl)-sn-glycero-3-phosphoethanolamine	M500T367_2	500.276	366.7	5.645	C25H44NO7P		3.14124e+07	3.03855e+07	45.3	1.15463e+07	1.0873e+07	36.82	2.72	1.44	0.00297578	2.53	0.0216544	1.46172	neg	501.286	[M-H]-	Lipids and lipid-like molecules	Glycerophospholipids	Glycerophosphoethanolamines			HMDB0011517	DeepMS	MSI_level2
tubocapsanolide G	M501T367_2	501.289	366.8	6.26	C29H42O7		8.28489e+06	8.73839e+06	45.33	2.52798e+06	2.46308e+06	43.7	3.28	1.71	0.00369159	2.43	0.0250109	1.42489	neg	502.293	[M-H]-							BioDeepDB	MSI_level3
Galactosylsphingosine	M506T396	506.336	395.7	5.453	C24H47NO7	C01747	2.7599e+06	2.09461e+06	66.38	1.177e+06	1.29035e+06	25.5	2.34	1.23	0.0278053	1.56	0.0929356	1.2104	neg	461.335	[M+HCOO]-	Lipids and lipid-like molecules	Sphingolipids	Glycosphingolipids	Lipid metabolism	2238-90-6	HMDB0000648	BioDeepDB	MSI_level1
Germine	M508T252_1	508.289	251.6	5.263	C27H43NO8	C10807	1.89702e+06	1.50001e+06	101.16	254171	207185	80.68	7.46	2.9	0.0286372	1.54	0.0946354	1.14572	neg	509.299	[M-H]-					508-65-6		mzCloud	MSI_level2
1-(9Z-octadecenoyl)-sn-glycero-3-phospho-(1'-sn-glycerol)	M509T350	509.291	349.7	4.076	C24H47O9P		4.11714e+06	3.58315e+06	60.31	1.53445e+06	1.18735e+06	53.37	2.68	1.42	0.0133868	1.87	0.0575182	1.25593	neg	510.296	[M-H]-	Lipids and lipid-like molecules	Glycerophospholipids	Glycerophosphoglycerols			HMDB0240602	DeepMS	MSI_level2
alpha-Tocopherol phosphate	M509T423_2	509.339	422.9	1.602	C29H51O5P		7.50368e+06	5.7666e+06	56.8	1.61408e+07	1.6432e+07	46.25	0.46	-1.11	0.0308074	1.51	0.0986664	1.16741	neg	510.347	[M-H]-	Lipids and lipid-like molecules	Prenol lipids	Quinone and hydroquinone lipids			HMDB0248245	mzCloud	MSI_level2
1-Octadecanoyl-sn-glycero-3-phospho-(1'-sn-glycerol)	M511T369	511.303	368.6	4.545	C24H49O9P		5.56119e+06	3.54532e+06	92.04	118159	64528.4	117.93	47.07	5.56	9.82912e-06	5.01	0.000573841	1.73262	neg	512.312	[M-H]-	Lipids and lipid-like molecules	Glycerophospholipids	Glycerophosphoglycerols				DeepMS	MSI_level2
Bitolterol	M520T338_2	520.228	338	11.464	C28H31NO5	C06853	7.87497e+06	7.88697e+06	44.12	1.4792e+07	1.36387e+07	38.51	0.53	-0.91	0.0254616	1.59	0.0875585	1.15971	neg	461.22	[M+CH3CO2]-	Phenylpropanoids and polyketides	Depsides and depsidones			30392-40-6	HMDB0249279	mzCloud	MSI_level2
1-Oleoylglycerophosphoserine	M522T338_2	522.281	338.3	6.364	C24H46NO9P		8.48143e+06	8.24581e+06	27.85	6.10504e+06	5.69993e+06	23.98	1.39	0.47	0.044852	1.35	0.127283	1.10829	neg	523.292	[M-H]-	Lipids and lipid-like molecules	Glycerophospholipids	Glycerophosphoserines			HMDB0061694	DeepMS	MSI_level2
Isoscutellarein 4-methyl ether 8-(2-sulfatoglucoside)	M523T41_1	523.048	41.1	13.348	C22H22O14S		2.05963e+06	2.1952e+06	23.11	1046062	997006	20.4	1.97	0.98	0.000453616	3.34	0.00646044	1.60675	neg	542.073	[M-H2O-H]-	Lipids and lipid-like molecules	Fatty Acyls	Fatty alcohols		136516-95-5		mzCloud	MSI_level2
Phosphatidylethanolamine lyso 22_6	M524T365	524.281	365	2.815	C27H44NO7P		8.09709e+06	7.96893e+06	50.35	3.45148e+06	3.27254e+06	24.72	2.35	1.23	0.0237129	1.63	0.0833821	1.21998	neg	525.286	[M-H]-	Lipids and lipid-like molecules	Glycerophospholipids	Glycerophosphoethanolamines		120282-73-7		DeepMS	MSI_level2
LysoPC O-16_1	M524T397	524.333	396.6	5.837	C24H50NO6P		5.59013e+06	6.25257e+06	40.22	9.79114e+06	9.97618e+06	28.43	0.57	-0.81	0.0363198	1.44	0.109884	1.11212	neg	479.338	[M+HCOO]-							mzCloud	MSI_level2
ACMC-20n61e	M525T277	525.216	277.2	0.411	C9H17N3O6		857789	439315	104.16	4.7627e+06	4.50968e+06	47.66	0.18	-2.47	0.00226667	2.64	0.0180287	1.4945	neg	263.112	[2M-H]-							BioDeepDB	MSI_level3
(1S,2S,6R,15S,16R)-5-(Cyclopropylmethyl)-16-(2-hydroxy-3,3-dimethylbutan-2-yl)-15-methoxy-13-oxa-5-azahexacyclo[13.2.2.12,8.01,6.02,14.012,20]icosa-8(20),9,11-trien-11-ol	M526T365_2	526.318	365	1.15	C29H41NO4		1.47346e+07	1.38903e+07	34.54	5.30238e+07	5.39177e+07	8.89	0.28	-1.85	9.07457e-05	4.04	0.00237679	1.77457	neg	467.303	[M+CH3CO2]-	Benzenoids	Phenanthrenes and derivatives				HMDB0260098	mzCloud	MSI_level2
Perfluoro(2-((6-chlorohexyl)oxy)ethanesulfonic acid)	M531T54_1	530.889	54.2	11.837	C8HClF16O4S		8.00933e+06	8.33089e+06	42.12	1.40636e+07	1.35859e+07	33.51	0.57	-0.81	0.0312017	1.51	0.0994753	1.16801	neg	531.903	[M-H]-					756426-58-1		mzCloud	MSI_level2
8-Hydroxypinoresinol 8-glucoside	M535T353_1	535.177	352.5	10.073	C26H32O12		3.5507e+06	3.34779e+06	24.39	1.61309e+06	1.64716e+06	43.16	2.2	1.14	0.00340309	2.47	0.0235964	1.44022	neg	536.189	[M-H]-	Lignans, neolignans and related compounds	Lignan glycosides			81495-71-8	HMDB0033281	mzCloud	MSI_level2
Elastin	M551T406_1	551.354	405.8	3.516	C27H48N6O6		367838	267359	64.94	2.63579e+06	2.12255e+06	54.82	0.14	-2.84	0.000121565	3.92	0.00279083	1.65183	neg	552.364	[M-H]-	Organic acids and derivatives	Carboxylic acids and derivatives	Amino acids, peptides, and analogues			HMDB0251736	mzCloud	MSI_level2
Gly-Pro-Arg-Pro-Lys	M552T376_1	552.328	376	2.467	C24H43N9O6		4.12972e+06	2.99528e+06	76.42	7.10779e+06	6.99704e+06	26.42	0.58	-0.78	0.035437	1.45	0.108236	1.14114	neg	553.334	[M-H]-	Organic acids and derivatives	Carboxylic acids and derivatives	Amino acids, peptides, and analogues			HMDB0252830	mzCloud	MSI_level2
Nebramycin factor 5	M555T335_1	555.271	334.6	13.629	C19H38N6O10	C18001	242881	254911	36.47	1.30072e+06	1.28648e+06	48.72	0.19	-2.42	0.000186517	3.73	0.00363388	1.65634	neg	510.265	[M+HCOO]-				Biosynthesis of other secondary metabolites; Global and overview maps	51736-77-7		BioDeepDB	MSI_level1
Leu-Arg-Asn-Arg	M556T395	556.331	394.8	2.31	C22H43N11O6		6.07475e+06	4.63963e+06	57.64	2.2939e+06	1.99564e+06	52.01	2.65	1.41	0.00487704	2.31	0.0299571	1.41773	neg	557.34	[M-H]-	Organic acids and derivatives	Carboxylic acids and derivatives	Amino acids, peptides, and analogues			HMDB0304803	mzCloud	MSI_level2
Sulforhodamine B	M557T337_1	557.144	337.1	4.023	C27H30N2O7S2		1.06355e+06	1.13531e+06	83.07	2.84799e+06	2.91669e+06	36.21	0.37	-1.42	0.0471895	1.33	0.131958	1.16008	neg	558.149	[M-H]-	Organoheterocyclic compounds	Benzopyrans	1-benzopyrans		2609-88-3	HMDB0031987	mzCloud	MSI_level2
Lac Dye	M564T264_1	564.224	263.9	7.14	C26H35N3O11		448256	345929	84.3	86416.2	80565	67.14	5.19	2.37	0.0198181	1.7	0.0745544	1.19872	neg	565.227	[M-H]-	Organic oxygen compounds	Organooxygen compounds	Carbohydrates and carbohydrate conjugates			HMDB0253936	mzCloud	MSI_level2
1b-Benzoyl-8a-cinnamoyl-4a,5a-dihydroxydihydroagarofuran	M565T409_2	565.239	409	9.72	C31H36O7		664770	524931	68.34	210402	110309	98.66	3.16	1.66	0.0215408	1.67	0.0781845	1.24276	neg	520.246	[M+HCOO]-					268541-27-1		mzCloud	MSI_level2
(3S,6R,12S)-6-benzyl-3-butan-2-yl-9-(6,7-dihydroxyoctyl)-1,4,7,10-tetrazabicyclo[10.4.0]hexadecane-2,5,8,11-tetrone	M571T409_2	571.347	408.8	7.918	C31H48N4O6		2.29277e+06	1.72508e+06	69.07	6.54036e+06	6.53849e+06	39.96	0.35	-1.51	0.00627803	2.2	0.0355926	1.34298	neg	572.359	[M-H]-	Organic acids and derivatives	Carboxylic acids and derivatives	Amino acids, peptides, and analogues				DeepMS	MSI_level2
Sulfobacin B	M574T432_1	574.447	431.6	8.05	C32H65NO5S		3102418	3.20134e+06	79.04	324258	163562	132.13	9.57	3.26	0.0110696	1.96	0.0506038	1.33685	neg	575.459	[M-H]-	Lipids and lipid-like molecules	Fatty Acyls	Fatty amides		170242-21-4		DeepMS	MSI_level2
Triclosan	M575T54	574.889	54.3	9.647	C12H7Cl3O2	C12059	1.37752e+06	1.38893e+06	41.2	2.57078e+06	2.14801e+06	33.91	0.54	-0.9	0.010338	1.99	0.0485358	1.32139	neg	287.951	[2M-H]-	Benzenoids	Benzene and substituted derivatives	Diphenylethers		3380-34-5	HMDB0061385	BioDeepDB	MSI_level3
Convallagenin A 3-O-alpha-L-arabinopyranoside	M579T415_1	579.354	415.2	0.583	C32H52O9	C08893	3.77741e+06	3.95807e+06	48.01	436768	350767	64.96	8.65	3.11	0.000653446	3.18	0.0082332	1.55224	neg	580.361	[M-H]-					19316-94-0		mzCloud	MSI_level2
adonirubin	M579T426_1	579.387	426.3	4.232	C40H52O3	C15967	5.38964e+06	4.46722e+06	49.86	3.06082e+07	2.91666e+07	39.24	0.18	-2.51	3.45364e-05	4.46	0.00130116	1.70149	neg	580.392	[M-H]-				Global and overview maps; Metabolism of terpenoids and polyketides	4418-72-8		BioDeepDB	MSI_level1
4-oxo-27-TBDMS Withaferin A	M581T310_1	581.326	309.7	8.036	C34H50O6Si		168653	164891	83.63	573945	562744	26.95	0.29	-1.77	0.0303727	1.52	0.0980542	1.27621	neg	582.338	[M-H]-					1214886-31-3		mzCloud	MSI_level2
Diadinoxanthin	M581T427	581.399	426.8	1.715	C40H54O3	C19921	950880	813309	63.1	2.27853e+06	2.35924e+06	36.72	0.42	-1.26	0.0324482	1.49	0.102293	1.12238	neg	582.407	[M-H]-					18457-54-0		mzCloud	MSI_level2
Janthitrem B	M584T406	584.34	405.7	3.373	C37H47NO5	C20600	6.20046e+06	6.00964e+06	12.55	2.56948e+06	1.8025e+06	56.69	2.41	1.27	0.00504452	2.3	0.0307414	1.55977	neg	585.345	[M-H]-	Organoheterocyclic compounds	Naphthopyrans			73561-90-7	HMDB0030528	mzCloud	MSI_level2
3-[(3R,5S,10R,13R,14S,17R)-5,14-dihydroxy-10,13-dimethyl-3-[(2R,3R,4S,5S,6R)-3,4,5-trihydroxy-6-(hydroxymethyl)oxan-2-yl]oxy-2,3,4,6,7,8,9,11,12,15,16,17-dodecahydro-1H-cyclopenta[a]phenanthren-17-yl]-2H-furan-5-one	M597T403_1	597.297	403.3	8.478	C29H44O10		5.71154e+06	5.42071e+06	57.77	878747	236658	185.28	6.5	2.7	0.00147688	2.83	0.0138399	1.53279	neg	552.293	[M+HCOO]-							MoNA	MSI_level2
3-Hexaprenyl-4-hydroxybenzoic acid	M605T428_2	605.417	427.9	6.815	C37H54O3	C13425	2.13486e+06	1.66198e+06	64.66	4.11019e+06	4.10385e+06	24.72	0.52	-0.95	0.00776289	2.11	0.0408142	1.32463	neg	546.407	[M+CH3CO2]-	Lipids and lipid-like molecules	Prenol lipids	Polyprenylphenols	Metabolism of cofactors and vitamins; Global and overview maps	65848-03-5	HMDB0006816	mzCloud	MSI_level2
2-O-Glutaroyl-1-O-palmitoyl-sn-glycero-3-phosphocholine	M608T369_1	608.352	369.3	8.528	C29H56NO10P		5.76007e+06	5.26314e+06	37.62	3.80774e+06	3.83106e+06	22.17	1.51	0.6	0.0465707	1.33	0.13061	1.14419	neg	609.364	[M-H]-						HMDB0256378	mzCloud	MSI_level2
Oxiglutatione	M611T39	611.143	38.6	7.075	C20H32N6O12S2	C00127	5.02043e+06	4.47687e+06	37.14	697279	677757	49.47	7.2	2.85	1.56681e-05	4.8	0.000778112	1.75941	neg	612.155	[M-H]-	Organic acids and derivatives	Carboxylic acids and derivatives	Amino acids, peptides, and analogues	Cell growth and death; Metabolism of other amino acids; Global and overview maps; Endocrine system	27025-41-8	HMDB0003337	DeepMS	MSI_level2
Calenduloside E	M614T387	614.35	386.6	14.466	C36H56O9	C08964	2.82889e+06	1.81473e+06	100.99	6.54905e+06	5.89597e+06	32.02	0.43	-1.21	0.0322255	1.49	0.101857	1.2016	neg	632.392	[M-NH3-H]-	Lipids and lipid-like molecules	Prenol lipids	Terpene glycosides		26020-14-4	HMDB0040851	mzCloud	MSI_level2
Neuromedin N	M616T396_2	616.372	396.2	1.374	C32H51N5O7		2.81122e+06	2.27662e+06	73.42	6.7472e+06	6.50202e+06	35.37	0.42	-1.26	0.0115167	1.94	0.0518419	1.29294	neg	617.379	[M-H]-	Organic acids and derivatives	Carboxylic acids and derivatives	Amino acids, peptides, and analogues		102577-25-3	HMDB0013022	mzCloud	MSI_level2
6-methoxy-3-methyl-2-all-trans-hexaprenyl-1,4-benzoquinol	M621T450_2	621.45	449.5	3.74	C38H58O3		337846	190349	89.75	1.27074e+06	586887	108.62	0.27	-1.91	0.0458986	1.34	0.129234	1.09368	neg	562.439	[M+CH3CO2]-	Lipids and lipid-like molecules	Prenol lipids	Polyprenylphenols			HMDB0304230	mzCloud	MSI_level2
magnesium;3-[(3R,21S,22S)-11-ethyl-16-(1-hydroxyethyl)-3-methoxycarbonyl-12,17,21,26-tetramethyl-4-oxo-23,25-diaza-7,24-diazanidahexacyclo[18.2.1.15,8.110,13.115,18.02,6]hexacosa-1,5,8(26),9,11,13(25),14,16,18,20(23)-decaen-22-yl]propanoic acid	M631T256_1	631.238	256	5.141	C35H36MgN4O6	C18154	177243	177171	55.35	751294	796691	58.51	0.24	-2.08	0.0075198	2.12	0.0400219	1.35689	neg	632.249	[M-H]-				Metabolism of cofactors and vitamins; Global and overview maps			BioDeepDB	MSI_level1
34a-Deoxyrifamycin W	M638T408	638.288	408.5	14.656	C35H45NO10	C14721	6.21634e+06	6.29787e+06	36.98	1.57541e+06	1.12651e+06	88.25	3.95	1.98	0.00122428	2.91	0.0122315	1.5531	neg	639.304	[M-H]-				Global and overview maps; Metabolism of terpenoids and polyketides	442871-33-2		mzCloud	MSI_level2
Demethyl-desacetyl-rifamycin SV	M640T435	640.276	435.5	0.969	C34H43NO11	C14725	3.06944e+06	1.39168e+06	98.37	6.52158e+06	4.63287e+06	68.31	0.47	-1.09	0.0488086	1.31	0.135298	1.07809	neg	641.284	[M-H]-				Global and overview maps; Metabolism of terpenoids and polyketides			BioDeepDB	MSI_level1
5-epi-Lividomycin B	M644T326_4	644.301	325.6	2.676	C23H45N5O13	C21264	46002.9	25073.7	112.92	211626	163858	68.68	0.22	-2.2	0.0135389	1.87	0.0579067	1.2788	neg	599.301	[M+HCOO]-				Biosynthesis of other secondary metabolites; Global and overview maps			mzCloud	MSI_level2
Nadide	M709T39_2	709.122	38.9	9.302	C21H28N7O14P2	C00003	1.41502e+06	1.20874e+06	45.67	251176	191673	94.65	5.63	2.49	0.0111608	1.95	0.050873	1.43978	neg	664.117	[M+HCOO]-				Metabolism of cofactors and vitamins; Signal transduction; Digestive system; Endocrine system; Xenobiotics biodegradation and metabolism; Aging; Energy metabolism; Global and overview maps	53-84-9		MetaDNA	MSI_level3
Coenzyme Q9	M777T386	776.589	386.2	1.479	C54H82O4	C01967	3.93631e+06	4.39723e+06	63.06	636701	583056	29.11	6.18	2.63	0.0488639	1.31	0.135304	1.20729	neg	794.621	[M-NH3-H]-	Lipids and lipid-like molecules	Prenol lipids	Quinone and hydroquinone lipids	Metabolism of cofactors and vitamins	303-97-9	HMDB0006707	mzCloud	MSI_level2
PE 40_5	M793T415	792.546	415.1	11.417	C45H80NO8P		1.00333e+06	237608	167.25	1.64768e+07	1.58807e+07	51.48	0.06	-4.04	0.000189259	3.72	0.00366444	1.66555	neg	793.562	[M-H]-							mzCloud	MSI_level2
PS 38_4	M793T417	792.521	417	3.326	C44H78NO10P		494724	282390	81.89	1.2138e+07	1.18702e+07	65.22	0.04	-4.62	2.68552e-05	4.57	0.00111021	1.74151	neg	811.536	[M-H2O-H]-							mzCloud	MSI_level2
PS 38_3	M795T415	794.525	415.2	10.841	C44H80NO10P		626291	553989	39.13	3.22994e+06	2.55743e+06	73.96	0.19	-2.37	0.0446786	1.35	0.126885	1.18851	neg	813.552	[M-H2O-H]-							mzCloud	MSI_level2
PE 36_2	M803T312_1	802.552	312.3	10.252	C41H78NO8P		928848	353406	106.03	3.69319e+06	3.38412e+06	25.99	0.25	-1.99	0.00618135	2.21	0.0352768	1.53131	neg	743.547	[M+CH3CO2]-					7266-53-7		MoNA	MSI_level2
Phosphatidylethanolamine 19_0-18_2	M803T344_1	802.552	344.4	10.128	C42H80NO8P		1.87718e+06	873562	98.18	1.76238e+07	1.76981e+07	28.94	0.11	-3.23	0.00050128	3.3	0.00688292	1.70286	neg	757.562	[M+HCOO]-							MoNA	MSI_level2
PC 34_2	M803T413_1	802.552	413.1	9.879	C42H80NO8P		1.07093e+07	7.20934e+06	130.72	1.96302e+08	8.21362e+07	109.54	0.05	-4.2	0.00413532	2.38	0.0267798	1.43876	neg	757.562	[M+HCOO]-					130614-06-1		MoNA	MSI_level2
PE 36_1	M805T331_2	804.586	331	12.333	C41H80NO8P		1.80754e+06	1.53916e+06	37.37	4.01027e+06	3.94275e+06	56.65	0.45	-1.15	0.0365568	1.44	0.110392	1.17489	neg	745.562	[M+CH3CO2]-							MoNA	MSI_level2
Phosphatidylethanolamine 18_0-18_1	M805T428	804.586	428.4	12.333	C41H80NO8P		8.60673e+06	7.61239e+06	54.25	19315855	1.6528e+07	27.61	0.45	-1.17	0.00592934	2.23	0.0342763	1.39128	neg	745.562	[M+CH3CO2]-							MoNA	MSI_level2
PE 37_3	M815T376_1	814.553	376.1	9.61	C42H78NO8P		1.78183e+06	1.50549e+06	59.46	866029	805214	54.69	2.06	1.04	0.0411663	1.39	0.119301	1.09512	neg	755.547	[M+CH3CO2]-							mzCloud	MSI_level2
MGDG 36_6	M820T416	819.529	415.6	2.594	C45H74O10		677412	440256	93.72	2.82776e+06	2.69983e+06	58.31	0.24	-2.06	0.00745209	2.13	0.0397442	1.38566	neg	774.528	[M+HCOO]-							mzCloud	MSI_level2
Phosphatidylglyceride 18_0-18_2	M820T418	819.541	417.7	2.367	C42H79O10P		1.10211e+06	877455	56.69	1.6524e+07	1.57902e+07	47.23	0.07	-3.91	1.59236e-06	5.8	0.000206412	1.7925	neg	774.541	[M+HCOO]-							MoNA	MSI_level2
4,4-Diaponeurosporen-4-al	M832T346	831.607	345.6	1.349	C30H40O	C19839	1.24545e+06	958547	61.12	2.77432e+06	2.57429e+06	59.84	0.45	-1.16	0.03674	1.43	0.110538	1.13774	neg	416.308	[2M-H]-					59057-70-4		BioDeepDB	MSI_level3
PG(18_1_10-HDoHE)	M836T414_1	835.515	413.7	1.98	C46H77O11P		2.42326e+06	2.12747e+06	37.01	1.26341e+06	1.47986e+06	42.97	1.92	0.94	0.0230464	1.64	0.0816734	1.20303	neg	836.52	[M-H]-							MoNA	MSI_level2
[1-Hexadecanoyloxy-3-[hydroxy-(2,3,4,5,6-pentahydroxycyclohexyl)oxyphosphoryl]oxypropan-2-yl] octadecanoate	M838T277_1	837.54	276.7	13.043	C43H83O13P		190660	110868	109.14	1.93617e+06	1.89107e+06	62.29	0.1	-3.34	0.0135177	1.87	0.0578528	1.3865	neg	838.558	[M-H]-	Lipids and lipid-like molecules	Glycerophospholipids	Glycerophosphoinositols				DeepMS	MSI_level2
1-hexadecanoyl-2-octadecanoyl-sn-glycero-3-phospho-D-myo-inositol	M838T277_2	837.562	276.7	12.985	C43H83O13P		268325	108079	117.21	2.47252e+06	2.47758e+06	60.86	0.11	-3.2	0.014315	1.84	0.0601214	1.3791	neg	838.558	[M-H]-	Lipids and lipid-like molecules	Glycerophospholipids	Glycerophosphoinositols				DeepMS	MSI_level2
Phosphatidylethanolamine alkyl 20_0-22_6	M851T439_2	850.6	439.3	4.218	C47H84NO7P		4.00338e+07	4.13025e+07	23.73	2.73104e+07	2.42001e+07	34.95	1.47	0.55	0.0393886	1.4	0.116093	1.13119	neg	805.598	[M+HCOO]-					280135-74-2		MoNA	MSI_level2
Phosphatidylcholine 18_1-20_4	M853T378	852.585	378.1	10.348	C46H82NO8P		223824	132485	105.56	2.82887e+06	2.42953e+06	70.62	0.08	-3.66	0.000293154	3.53	0.00484243	1.61332	neg	807.578	[M+HCOO]-							MoNA	MSI_level2
[1-[hydroxy-[(2S,3R,5S,6S)-2,3,4,5,6-pentahydroxycyclohexyl]oxyphosphoryl]oxy-3-[(Z)-octadec-4-enoyl]oxypropan-2-yl] (4Z,7Z,10Z,13Z)-icosa-4,7,10,13-tetraenoate	M884T428	883.546	428.2	11.97	C47H81O13P		2.19082e+06	2.05825e+06	53.26	674044	733353	52.98	3.25	1.7	0.0249125	1.6	0.086213	1.24076	neg	884.543	[M-H]-	Lipids and lipid-like molecules	Glycerophospholipids	Glycerophosphoinositols				DeepMS	MSI_level2
[1-[hydroxy-(2,3,4,5,6-pentahydroxycyclohexyl)oxyphosphoryl]oxy-3-[(Z)-octadec-9-enoyl]oxypropan-2-yl] (8Z,11Z,14Z,17Z)-icosa-8,11,14,17-tetraenoate	M884T450	883.546	449.5	12.423	C47H81O13P		2.42561e+06	2.22174e+06	62.02	815110	404801	118.93	2.98	1.57	0.0148611	1.83	0.0616096	1.30623	neg	884.543	[M-H]-	Lipids and lipid-like molecules	Glycerophospholipids	Glycerophosphoinositols				DeepMS	MSI_level2
PI 18_0_20_3	M888T419	887.567	419.4	0.424	C47H85O13P		3.50288e+07	3.64084e+07	79.28	3.94148e+06	3.47792e+06	69.86	8.89	3.15	0.0490542	1.31	0.135528	1.11565	neg	888.574	[M-H]-							DeepMS	MSI_level2
