# Supplementary material for: Inhibitory Effects on the Polyol Pathway in Type 2 Diabetic Rats by Chickpea Flavonoid Extract
Source: Foods. 2026 Jul 22;15(14):2573. doi: 10.3390/foods15142573 (PMC13409627; doi:10.3390/foods15142573)
Supplement: Supplementary file 1 [file foods-15-02573-s001.zip › Table S2.xlsx]

## Sheet: Sheet1
name	ID	mz	rt	ppm	formula	KEGG	CFE_Mean	CFE_Median	CFE_RSD	DM_Mean	DM_Median	DM_RSD	FC	log2FC	P.value	-log10(P.value)	FDR	VIP	posneg	exact_mass	precursor_type	super_class	class	sub_class	KEGG_Pathway	CAS	hmdb	library	MSI_levels
2-Pentanone	M104T47	104.107	47.1	3.012	C5H10O	C01949	3.07629e+08	3.1267e+08	7.55	3.65966e+08	3.69372e+08	6.44	0.84	-0.25	0.0016755	2.78	0.101512	2.10608	pos	86.0732	[M+NH4]+	Organic oxygen compounds	Organooxygen compounds	Carbonyl compounds		107-87-9	HMDB0034235	BioDeepDB	MSI_level1
Isovaleraldehyde	M104T60	104.107	59.7	3.012	C5H10O	C07329	2.25861e+07	1.60183e+07	75.86	7.85617e+07	8.87406e+07	38.54	0.29	-1.8	0.00430475	2.37	0.154495	1.9791	pos	86.0732	[M+NH4]+	Organic oxygen compounds	Organooxygen compounds	Carbonyl compounds		590-86-3	HMDB0006478	BioDeepDB	MSI_level3
Benzamide	M105T213	105.034	212.7	3.547	C7H7NO	C09815	6.87468e+06	6.92353e+06	50.62	1.24557e+06	1.09366e+06	82.94	5.52	2.46	0.00279955	2.55	0.119855	2.06812	pos	121.053	[M-NH3+H]+	Benzenoids	Benzene and substituted derivatives	Benzoic acids and derivatives	Xenobiotics biodegradation and metabolism; Global and overview maps	55-21-0	HMDB0004461	MetaDNA	MSI_level3
Propanoyl phosphate	M111T34	111.02	33.8	5.914	C3H7O5P	C02876	4.01801e+07	40328290	12.84	3.07211e+07	3.10051e+07	5.15	1.31	0.39	0.000945829	3.02	0.0869132	2.16938	pos	154.003	[M-CO2+H]+				Carbohydrate metabolism; Global and overview maps			mzCloud	MSI_level2
3-Chlorophenol	M112T34	111.985	33.8	9.658	C6H5ClO	C14270	4.35733e+06	4.45594e+06	11.77	3.46845e+06	3.50348e+06	5.7	1.26	0.33	0.00213748	2.67	0.111281	2.08931	pos	128.003	[M-NH3+H]+					108-43-0		mzCloud	MSI_level2
4-Chlorophenyl	M112T38	112.007	38.3	7.391	C6H4Cl		4.5075e+06	4.83502e+06	18.83	3.11547e+06	3.08831e+06	7.25	1.45	0.53	0.00601371	2.22	0.180497	2.0709	pos	111	[M+H]+	Benzenoids	Benzene and substituted derivatives	Halobenzenes			HMDB0246400	BioDeepDB	MSI_level3
Phenol	M112T66	112.076	65.5	2.784	C6H6O	C00146	1.07851e+07	1.19902e+07	54.98	3.026e+06	1.38546e+06	116.28	3.56	1.83	0.0295277	1.53	0.305562	1.61585	pos	94.0419	[M+NH4]+	Benzenoids	Phenols	1-hydroxy-4-unsubstituted benzenoids	Amino acid metabolism; Xenobiotics biodegradation and metabolism; Global and overview maps; Digestive system	108-95-2	HMDB0000228	BioDeepDB	MSI_level1
Phenylacetic acid	M119T255	119.049	255.1	2.199	C8H8O2	C07086	1.23403e+07	1.29727e+07	14.36	6.13364e+06	6.26824e+06	18.42	2.01	1.01	2.9369e-05	4.53	0.0165132	2.4141	pos	136.052	[M-H2O+H]+	Benzenoids	Benzene and substituted derivatives		Amino acid metabolism; Xenobiotics biodegradation and metabolism; Global and overview maps	103-82-2	HMDB0000209	BioDeepDB	MSI_level1
Imidazotetrazine	M123T38_2	123.041	38.3	4.63	C3H2N6		1.43709e+07	1.54295e+07	19.33	9.71552e+06	9.7526e+06	7.11	1.48	0.56	0.00506876	2.3	0.166992	2.0986	pos	122.034	[M+H]+	Organoheterocyclic compounds	Tetrazines				HMDB0253424	BioDeepDB	MSI_level3
4-imidazoleacetate	M127T48	127.051	48	3.132	C5H6N2O2	C02835	802837	873193	35.81	381637	377642	11.76	2.1	1.07	0.00785472	2.1	0.19402	2.06269	pos	126.043	[M+H]+	Organoheterocyclic compounds	Azoles	Imidazoles	Amino acid metabolism; Global and overview maps	645-65-8	HMDB0002024	BioDeepDB	MSI_level1
3-Methylvaline	M132T215	132.101	215	9.086	C6H13NO2		3.90358e+07	3.6323e+07	31.25	1.34466e+07	1.15119e+07	25.39	2.9	1.54	4.25243e-05	4.37	0.019925	2.38399	pos	131.095	[M+H]+					33105-81-6		BioDeepDB	MSI_level3
3-Pyridineacetic acid	M138T49	138.054	48.7	9.243	C7H7NO2		6.96954e+06	6.46974e+06	24.99	3.31611e+06	3.38267e+06	17.04	2.1	1.07	0.000129433	3.89	0.036388	2.33065	pos	137.048	[M+H]+	Organoheterocyclic compounds	Pyridines and derivatives			501-81-5	HMDB0001538	DeepMS	MSI_level2
Trigonelline	M138T64	138.054	63.6	7.794	C7H7NO2	C01004	7.88423e+06	7.75654e+06	15.94	1.02233e+06	1.00335e+06	14.26	7.71	2.95	4.86009e-10	9.31	4.099e-06	2.60523	pos	137.048	[M+H]+	Alkaloids and derivatives			Metabolism of cofactors and vitamins	535-83-1	HMDB0000875	DeepMS	MSI_level2
3-Mercaptopyruvic acid	M143T38	142.977	38	2.351	C3H4O3S	C00957	883578	871817	24.02	619022	549263	28.33	1.43	0.51	0.0356423	1.45	0.325666	1.59	pos	119.988	[M+Na]+	Organic acids and derivatives	Keto acids and derivatives	Alpha-keto acids and derivatives	Amino acid metabolism; Global and overview maps	2464-23-5	HMDB0001368	mzCloud	MSI_level2
Ectoine	M143T49_2	143.082	48.8	2.094	C6H10N2O2	C06231	3.21554e+06	2.8777e+06	33.13	1.64654e+06	1.84177e+06	38.37	1.95	0.97	0.0111515	1.95	0.225004	1.86844	pos	142.074	[M+H]+	Organic acids and derivatives	Carboxylic acids and derivatives	Amino acids, peptides, and analogues	Amino acid metabolism; Global and overview maps	96702-03-3	HMDB0240650	BioDeepDB	MSI_level1
(2R)-6-Methylpiperidine-2-carboxylic acid	M144T50	144.102	49.6	0.527	C7H13NO2		1.86229e+07	1.64392e+07	33.24	7.50041e+06	7.25524e+06	17.96	2.48	1.31	0.000145374	3.84	0.0387213	2.30823	pos	143.095	[M+H]+	Organic acids and derivatives	Carboxylic acids and derivatives	Amino acids, peptides, and analogues				DeepMS	MSI_level2
Spermidine	M146T41	146.166	40.6	3.257	C7H19N3	C00315	2.83904e+07	2.35184e+07	58.02	5.58695e+07	5.34193e+07	39.56	0.51	-0.98	0.0131027	1.88	0.235512	1.7999	pos	145.159	[M+H]+	Organic nitrogen compounds	Organonitrogen compounds	Amines	Membrane transport; Metabolism of other amino acids; Digestive system; Biosynthesis of other secondary metabolites; Metabolism of terpenoids and polyketides; Amino acid metabolism; Global and overview maps	124-20-9	HMDB0001257	DeepMS	MSI_level2
Lysine, DL-	M147T40_1	147.113	40.3	3.236	C6H14N2O2	C16440	1.08494e+08	9.44996e+07	30.8	1.41886e+08	1.42665e+08	2.96	0.76	-0.39	0.0466627	1.33	0.360233	1.6862	pos	146.106	[M+H]+	Organic acids and derivatives	Carboxylic acids and derivatives	Amino acids, peptides, and analogues		70-54-2		DeepMS	MSI_level2
L-Glutamic acid	M148T49_1	148.061	49.1	1.864	C5H9NO4	C00025	2.20091e+07	1.94396e+07	35.86	3.2599e+07	3.1345e+07	24.83	0.68	-0.57	0.0275396	1.56	0.295884	1.66099	pos	147.054	[M+H]+	Organic acids and derivatives	Carboxylic acids and derivatives	Amino acids, peptides, and analogues	Neurodegenerative disease; Biosynthesis of other secondary metabolites; Substance dependence; Cellular community - eukaryotes; Energy metabolism; Metabolism of other amino acids; Excretory system; Carbohydrate metabolism; Cancer: overview; Membrane transport; Cell growth and death; Signal transduction; Nervous system; Digestive system; Environmental adaptation; Amino acid metabolism; Chemical str…	617-65-2	HMDB0060475	DeepMS	MSI_level2
Hydroxyisoleucine	M148T66_2	148.097	66.3	2.598	C6H13NO3	C20802	4.27695e+06	2.82169e+06	100.02	1.55226e+06	1.27693e+06	59.96	2.76	1.46	0.0447421	1.35	0.353659	1.53186	pos	147.089	[M+H]+	Organic acids and derivatives	Carboxylic acids and derivatives	Amino acids, peptides, and analogues		781658-23-9	HMDB0029449	BioDeepDB	MSI_level3
2,4,6-Trimethyl-1,3,5-dioxathiane	M149T49	149.064	49.1	8.227	C6H12O2S		919147	724418	60.3	1.73896e+06	1.64359e+06	32.49	0.53	-0.92	0.0110334	1.96	0.224743	1.84488	pos	148.056	[M+H]+	Organoheterocyclic compounds	Dioxathiolanes			53897-55-5	HMDB0039653	mzCloud	MSI_level2
Homocysteinesulfinic acid	M150T35	150.02	35.2	10.257	C4H9NO4S		1.44242e+06	1.47667e+06	17.71	1.11938e+06	1.09344e+06	9.26	1.29	0.37	0.0163868	1.79	0.250006	1.77721	pos	167.025	[M-H2O+H]+	Organic acids and derivatives	Carboxylic acids and derivatives	Amino acids, peptides, and analogues		31523-80-5	HMDB0006462	mzCloud	MSI_level2
3-Hydroxy-4,5-dimethyl-2(5H)-furanone	M151T38	151.036	38.3	5.048	C6H8O3		7.31908e+07	7.84254e+07	18.53	5.13069e+07	5.12493e+07	8.6	1.43	0.51	0.00303412	2.52	0.127949	2.03166	pos	128.047	[M+Na]+	Organoheterocyclic compounds	Dihydrofurans	Furanones		28664-35-9	HMDB0031306	mzCloud	MSI_level2
Phosphoenolpyruvic acid	M151T45	150.977	44.6	11.839	C3H5O6P	C00074	2.96307e+06	3.01547e+06	5.49	2.54301e+06	2.48155e+06	11.54	1.17	0.22	0.0127786	1.89	0.232272	1.83243	pos	167.982	[M-H2O+H]+	Organic acids and derivatives	Organic phosphoric acids and derivatives	Phosphate esters	Cancer: overview; Membrane transport; Metabolism of other amino acids; Chemical structure transformation maps; Excretory system; Endocrine system; Carbohydrate metabolism; Biosynthesis of other secondary metabolites; Amino acid metabolism; Energy metabolism; Global and overview maps	138-08-9	HMDB0000263	mzCloud	MSI_level2
Dihydroxyacetone phosphate	M153T36	152.995	35.7	1.068	C3H7O6P	C00111	6.00762e+06	5.92294e+06	13.9	4.88654e+06	4.82636e+06	8.82	1.23	0.3	0.0125172	1.9	0.231759	1.83005	pos	169.998	[M-H2O+H]+	Organic oxygen compounds	Organooxygen compounds	Carbohydrates and carbohydrate conjugates	Metabolism of cofactors and vitamins; Carbohydrate metabolism; Lipid metabolism; Energy metabolism; Global and overview maps	57-04-5	HMDB0001473	HMDB	MSI_level2
Phosphodimethylethanolamine	M153T38	153.033	38.3	12.288	C4H12NO4P	C13482	1.08491e+07	1.16397e+07	17.49	7.56481e+06	7.62282e+06	7.64	1.43	0.52	0.00170964	2.77	0.101512	2.10177	pos	169.05	[M-NH3+H]+	Organic acids and derivatives	Organic phosphoric acids and derivatives	Phosphate esters	Lipid metabolism	6909-62-2	HMDB0060244	mzCloud	MSI_level2
Xanthine	M153T67_1	153.041	67	1.955	C5H4N4O2	C00385	552078	423919	93.42	2.14267e+06	2.11509e+06	63.34	0.26	-1.96	0.0180653	1.74	0.25774	1.7292	pos	152.033	[M+H]+	Organoheterocyclic compounds	Imidazopyrimidines	Purines and purine derivatives	Chemical structure transformation maps; Biosynthesis of other secondary metabolites; Global and overview maps; Nucleotide metabolism	69-89-6	HMDB0000292	BioDeepDB	MSI_level1
BROMOBENZENE	M157T33	156.966	33	5.508	C6H5Br	C11036	9.19486e+06	9.44956e+06	12.81	7.51772e+06	7.45991e+06	6.56	1.22	0.29	0.00811264	2.09	0.196988	1.90187	pos	155.958	[M+H]+				Xenobiotics biodegradation and metabolism	108-86-1		BioDeepDB	MSI_level1
chlorohexadienedioic acid	M159T33	158.986	33.5	11.024	C6H5ClO4	C03572	2.96466e+06	2.94632e+06	10.15	2.30129e+06	2.31832e+06	4.58	1.29	0.37	0.000266473	3.57	0.0530628	2.2813	pos	175.988	[M-H2O+H]+				Xenobiotics biodegradation and metabolism; Global and overview maps	34521-13-6		BioDeepDB	MSI_level1
Nicotyrine	M159T95	159.092	95.3	0.478	C10H10N2	C10161	1.23929e+07	1.1491e+07	16.68	9.3794e+06	8.69811e+06	21	1.32	0.4	0.0216674	1.66	0.274801	1.72289	pos	158.085	[M+H]+	Organoheterocyclic compounds	Pyridines and derivatives			487-19-4	HMDB0255591	DeepMS	MSI_level2
delta-Valerobetaine	M160T50	160.134	50.2	0.15	C8H17NO2		1.26953e+07	1.12267e+07	26.13	9.76627e+06	9.54672e+06	15.38	1.3	0.38	0.0469125	1.33	0.360234	1.52868	pos	159.126	[M+H]+	Lipids and lipid-like molecules	Fatty Acyls	Fatty acids and conjugates		6778-33-2	HMDB0240732	DeepMS	MSI_level2
Valine betaine	M160T64	160.134	63.6	0.475	C8H17NO2		3.49207e+06	3.18595e+06	35.11	2.30361e+06	2.32799e+06	14.4	1.52	0.6	0.0361646	1.44	0.326361	1.5888	pos	159.126	[M+H]+	Organic acids and derivatives	Carboxylic acids and derivatives	Amino acids, peptides, and analogues			HMDB0304557	DeepMS	MSI_level2
cis-p-Coumaric acid	M165T67	165.055	66.9	1.101	C9H8O3	C06738	2.26068e+07	2.22512e+07	26.51	3.20493e+07	3.30508e+07	11.03	0.71	-0.5	0.0106222	1.97	0.222302	1.85417	pos	164.047	[M+H]+	Phenylpropanoids and polyketides	Cinnamic acids and derivatives	Hydroxycinnamic acids and derivatives		4501-31-9	HMDB0030677	BioDeepDB	MSI_level1
3-Methylglutaric acid	M169T38	169.046	38.3	6.614	C6H10O4		1.1158e+07	1.17227e+07	16.86	7.48126e+06	7.40471e+06	9.12	1.49	0.58	0.00066134	3.18	0.0758121	2.20044	pos	146.058	[M+Na]+	Lipids and lipid-like molecules	Fatty Acyls	Fatty acids and conjugates		626-51-7	HMDB0000752	DeepMS	MSI_level2
4-Sulfobenzaldehyde	M170T215	169.978	215.4	8.866	C7H6O4S	C06679	3.84057e+07	3.64692e+07	15.14	2.42487e+07	2.18481e+07	33.15	1.58	0.66	0.00609593	2.21	0.181693	1.94135	pos	185.999	[M-NH3+H]+				Xenobiotics biodegradation and metabolism; Global and overview maps	5363-54-2		mzCloud	MSI_level2
Glycerophosphoric acid	M173T63	173.021	63.2	2.596	C3H9O6P	C03189	8.01611e+06	8.74051e+06	41.7	1.85181e+06	424135	176.29	4.33	2.11	0.00786754	2.1	0.19402	1.90719	pos	172.014	[M+H]+	Lipids and lipid-like molecules	Glycerophospholipids	Glycerophosphates		57-03-4	HMDB0252849	BioDeepDB	MSI_level1
Deisopropylatrazine	M174T157	174.056	156.7	8.64	C5H8ClN5	C06556	2.24816e+06	2.13995e+06	56.61	989758	944326	42.11	2.27	1.18	0.0288208	1.54	0.301582	1.65395	pos	173.047	[M+H]+	Organoheterocyclic compounds	Triazines	Aminotriazines	Xenobiotics biodegradation and metabolism; Global and overview maps	1007-28-9	HMDB0250961	MoNA	MSI_level2
3,4,5,6-tetrachlorocyclohexene	M175T44	174.938	44.3	8.037	C6H6Cl4	C06989	2.04037e+07	2.03245e+07	7.48	1.68422e+07	1.58393e+07	18.44	1.21	0.28	0.0229237	1.64	0.277386	1.71667	pos	217.922	[M-CO2+H]+				Xenobiotics biodegradation and metabolism; Global and overview maps	41992-55-6		mzCloud	MSI_level2
Glycylvaline	M175T65	175.108	65.3	2.205	C7H14N2O3		1.77046e+06	1.98272e+06	46.85	508509	365404	63.94	3.48	1.8	0.00738923	2.13	0.190214	1.93215	pos	174.1	[M+H]+	Organic acids and derivatives	Carboxylic acids and derivatives	Amino acids, peptides, and analogues		1963-21-9	HMDB0028854	mzCloud	MSI_level2
2-Vinyl-4H-1,3-dithiine	M183T305	183.102	304.6	13.611	C6H8S2		2.94422e+06	2.40515e+06	54.88	9.54675e+06	9.21554e+06	43.1	0.31	-1.7	0.00153169	2.81	0.101512	2.12668	pos	144.007	[M+K]+	Organoheterocyclic compounds	Dithiins			80028-57-5	HMDB0034901	BioDeepDB	MSI_level3
3-Formylsalicylic Acid	M184T67_1	184.061	67.2	2.537	C8H6O4	C14096	4.47148e+06	4.42453e+06	36.44	2.12851e+06	2.38174e+06	57.71	2.1	1.07	0.0277512	1.56	0.2974	1.68863	pos	166.027	[M+NH4]+				Xenobiotics biodegradation and metabolism; Global and overview maps	610-04-8		BioDeepDB	MSI_level1
Phosphohydroxypyruvic acid	M185T35	184.984	35.2	0.905	C3H5O7P	C03232	2.80163e+07	2.80116e+07	9.55	2.09959e+07	2.15007e+07	10.66	1.33	0.42	0.00063394	3.2	0.0753049	2.21584	pos	183.977	[M+H]+	Organic oxygen compounds	Organooxygen compounds	Carbonyl compounds	Energy metabolism; Amino acid metabolism; Global and overview maps	3913-50-6	HMDB0001024	mzCloud	MSI_level2
Raphanusamic acid	M186T34	185.963	34.4	11.248	C4H5NO2S2		2.90886e+06	3.05189e+06	15.4	1.8152e+06	1.82536e+06	14.31	1.6	0.68	0.000442707	3.35	0.0637237	2.23057	pos	162.976	[M+Na]+	Organic acids and derivatives	Carboxylic acids and derivatives	Amino acids, peptides, and analogues		20933-67-9	HMDB0041280	BioDeepDB	MSI_level3
3-(Indol-3-yl)propionic acid	M190T292	190.086	292.1	1.452	C11H11NO2	C22236	8.70454e+06	8.47377e+06	50.97	3.13459e+06	3.09145e+06	50.32	2.78	1.47	0.00953193	2.02	0.212544	1.88736	pos	189.079	[M+H]+	Organoheterocyclic compounds	Indoles and derivatives	Indolyl carboxylic acids and derivatives		830-96-6	HMDB0002302	DeepMS	MSI_level2
3-Sulfinylpyruvic acid	M191T43	191.077	42.6	8.39	C3H4O5S	C05527	4.03061e+07	3.37553e+07	34.84	5.59871e+07	5.60882e+07	7.87	0.72	-0.47	0.0333242	1.48	0.317464	1.75355	pos	151.978	[M+K]+	Organic acids and derivatives	Keto acids and derivatives	Alpha-keto acids and derivatives	Amino acid metabolism; Global and overview maps	88947-38-0	HMDB0001405	BioDeepDB	MSI_level3
2-(Trifluoromethyl)isonicotinic acid	M192T48	192.025	48.2	8.793	C7H4F3NO2		6.78466e+06	5.70514e+06	37.02	1.01156e+07	1.01868e+07	25.23	0.67	-0.58	0.0329198	1.48	0.316659	1.62412	pos	191.019	[M+H]+	Organoheterocyclic compounds	Pyridines and derivatives	Pyridinecarboxylic acids and derivatives		131747-41-6	HMDB0244959	BioDeepDB	MSI_level3
3-Methylhippuric Acid	M194T255	194.082	255	0.639	C10H11NO3		6.89288e+07	7.07905e+07	22.91	2.87031e+07	2.60354e+07	34.15	2.4	1.26	0.000421324	3.38	0.0637237	2.24321	pos	193.074	[M+H]+	Organic acids and derivatives	Carboxylic acids and derivatives	Amino acids, peptides, and analogues		27115-49-7	HMDB0013245	DeepMS	MSI_level2
N-Methyldodecylamine	M200T315	200.238	314.9	5.175	C13H29N		1.55465e+06	1.34924e+06	54.27	822132	774586	20.06	1.89	0.92	0.0367316	1.43	0.328538	1.60718	pos	199.23	[M+H]+					7311-30-0		MoNA	MSI_level2
1-(4-Methoxyphenyl)propane-1,2-diol	M200T34_2	200.128	34.4	2.613	C10H14O3		8.04688e+06	8.43187e+06	18.14	6.11543e+06	6.07836e+06	2.15	1.32	0.4	0.0238316	1.62	0.281859	1.84985	pos	182.095	[M+NH4]+	Benzenoids	Benzene and substituted derivatives	Phenylpropanes		51410-48-1	HMDB0303315	DeepMS	MSI_level2
5-Mercapto-2-nitro-benzoic acid	M200T36	200	35.9	4.527	C7H5NO4S		2.61679e+06	2.57011e+06	14.44	2.23865e+06	2.22032e+06	8.59	1.17	0.23	0.0482284	1.32	0.362999	1.52429	pos	198.994	[M+H]+	Benzenoids	Benzene and substituted derivatives	Benzoic acids and derivatives		15139-21-6	HMDB0245253	mzCloud	MSI_level2
Methylmethionine Sulfonium Chloride	M200T99	200.048	98.9	13.246	C6H14ClNO2S	C04078	1.8834e+09	1.94287e+09	12.57	1.57822e+09	1.57934e+09	6.49	1.19	0.26	0.0144973	1.84	0.239858	1.77573	pos	199.043	[M+H]+					1115-84-0		mzCloud	MSI_level2
Molybdate	M201T33_2	200.983	33.5	1.909	MoO4-2		1.1042e+06	1.17039e+06	21.68	629113	607398	24.6	1.76	0.81	0.00213561	2.67	0.111281	2.08755	pos	161.885	[M+K]+					14259-85-9		mzCloud	MSI_level2
5-nitro-2,6-dioxo-1,2,3,6-tetrahydropyrimidine-4-carboxylic acid	M202T46	202.007	46.3	12.684	C5H3N3O6		320819	183716	89.15	802163	747922	19.13	0.4	-1.32	0.0159183	1.8	0.248621	1.93459	pos	201.002	[M+H]+							BioDeepDB	MSI_level3
α-Methyltryptophan	M202T85	202.087	85.1	3.712	C12H14N2O2		1.46816e+07	1.58855e+07	22.96	7.10652e+06	7.53551e+06	40.53	2.07	1.05	0.00665708	2.18	0.186048	1.93984	pos	218.106	[M-NH3+H]+	Organic acids and derivatives	Carboxylic acids and derivatives	Amino acids, peptides, and analogues		153-91-3	HMDB0248231	BioDeepDB	MSI_level1
Thiabendazole	M202T99	202.045	98.9	3.088	C10H7N3S	C07131	6.34054e+08	6.55295e+08	11.43	5.25188e+08	5.26361e+08	6.5	1.21	0.27	0.00666406	2.18	0.186048	1.91382	pos	201.037	[M+H]+	Organoheterocyclic compounds	Benzimidazoles			148-79-8	HMDB0014868	DeepMS	MSI_level2
Spermine	M203T41	203.224	40.9	2.342	C10H26N4	C00750	4.61971e+06	2.92449e+06	98.22	7.98967e+06	8.65946e+06	28.61	0.58	-0.79	0.0367062	1.44	0.328538	1.58749	pos	202.217	[M+H]+	Organic nitrogen compounds	Organonitrogen compounds	Amines	Metabolism of cofactors and vitamins; Metabolism of other amino acids; Digestive system; Amino acid metabolism; Global and overview maps	71-44-3	HMDB0001256	DeepMS	MSI_level2
Chlorphenesin	M203T99	203.048	98.9	6.181	C9H11ClO3	C07928	6.11812e+07	6.10247e+07	13.05	5.1621e+07	4.9436e+07	8.27	1.19	0.25	0.0238614	1.62	0.281859	1.68262	pos	202.04	[M+H]+	Benzenoids	Phenol ethers			104-29-0	HMDB0014994	mzCloud	MSI_level2
Jasmonic acid	M211T324	211.133	324.1	3.011	C12H18O3	C08491	379320	413445	23.88	1.63205e+06	1.58625e+06	34.86	0.23	-2.11	2.45478e-05	4.61	0.0159259	2.4199	pos	210.126	[M+H]+	Lipids and lipid-like molecules	Fatty Acyls	Lineolic acids and derivatives	Lipid metabolism; Signal transduction; Chemical structure transformation maps; Global and overview maps	77026-92-7	HMDB0032797	BioDeepDB	MSI_level1
6-Ethoxy-2-mercaptobenzothiazole	M212T309	212.02	309.4	0.113	C9H9NOS2		6.45774e+07	6.23599e+07	36.41	3.2458e+07	3.47634e+07	40.45	1.99	0.99	0.0278749	1.55	0.297968	1.69073	pos	211.013	[M+H]+	Organoheterocyclic compounds	Benzothiazoles			120-53-6		DeepMS	MSI_level2
N-Acetylserotonin	M219T194	219.113	194.4	0.347	C12H14N2O2	C00978	2.49762e+06	2.63751e+06	19.25	5999490	5.97003e+06	29.15	0.42	-1.26	0.000230941	3.64	0.0499426	2.26877	pos	218.106	[M+H]+	Organoheterocyclic compounds	Indoles and derivatives	Hydroxyindoles	Amino acid metabolism; Global and overview maps	1210-83-9	HMDB0001238	DeepMS	MSI_level2
Abrine	M219T307	219.116	307.4	13.344	C12H14N2O2	C02983	3.61922e+07	3.56915e+07	34.62	6.29852e+07	6.99621e+07	24.04	0.57	-0.8	0.00975612	2.01	0.214838	1.85934	pos	218.106	[M+H]+	Organic acids and derivatives	Carboxylic acids and derivatives	Amino acids, peptides, and analogues		526-31-8		DeepMS	MSI_level2
Pamidronate	M219T33_1	218.982	32.9	1.356	C3H11NO7P2	C07395	1.73728e+06	1.71479e+06	18.47	1.22867e+06	1.11428e+06	23.3	1.41	0.5	0.0113266	1.95	0.225835	1.8588	pos	235.001	[M-NH3+H]+	Organic acids and derivatives	Organic phosphonic acids and derivatives	Bisphosphonates		40391-99-9	HMDB0014427	mzCloud	MSI_level2
2-(4-Morpholinyl)benzothiazole	M221T314	221.075	314.3	1.248	C11H12N2OS		5.7815e+06	5.94243e+06	42.27	9.06975e+06	9.40317e+06	23.02	0.64	-0.65	0.0323074	1.49	0.313196	1.61385	pos	220.068	[M+H]+	Organoheterocyclic compounds	Benzothiazoles			4225-26-7		DeepMS	MSI_level2
Amidinostreptamine	M221T73	221.122	72.5	12.328	C7H16N4O4	C01298	4.55306e+06	4.38956e+06	27.76	6.23767e+06	6.20654e+06	20.56	0.73	-0.45	0.0381885	1.42	0.332215	1.60387	pos	220.117	[M+H]+				Biosynthesis of other secondary metabolites; Global and overview maps			BioDeepDB	MSI_level1
Tetraglyme	M223T188	223.155	188.3	1.004	C10H22O5		9.74061e+06	9.54561e+06	23.98	7.10203e+06	6.65132e+06	17.27	1.37	0.46	0.0230204	1.64	0.277435	1.7185	pos	222.147	[M+H]+	Organic oxygen compounds	Organooxygen compounds	Ethers		143-24-8	HMDB0258894	DeepMS	MSI_level2
2,4-diacetamido-2,4,6-trideoxy-alpha-D-mannopyranose	M229T126	229.118	125.6	0.536	C10H18N2O5	C20424	5.45571e+06	5.60464e+06	29.28	1.02239e+06	602129	98.26	5.34	2.42	0.000109732	3.96	0.0319132	2.34869	pos	246.122	[M-H2O+H]+				Carbohydrate metabolism; Global and overview maps			BioDeepDB	MSI_level3
3,5-Dinitrobenzoyl chloride	M231T67	230.983	66.9	10.277	C7H3ClN2O5		3.00652e+06	3.12441e+06	26.37	4.16534e+06	4.08491e+06	9.84	0.72	-0.47	0.0267691	1.57	0.293522	1.78784	pos	229.973	[M+H]+	Benzenoids	Benzene and substituted derivatives	Nitrobenzenes		99-33-2	HMDB0246068	mzCloud	MSI_level2
4-(1-Azabicyclo[2.2.2]oct-2-ylmethyl)benzene-1,2-diol	M234T251	234.149	250.6	0.325	C14H19NO2		1.40159e+06	1.24905e+06	40.24	177083	166919	32.92	7.91	2.98	1.87962e-06	5.73	0.00474986	2.50596	pos	233.142	[M+H]+	Organoheterocyclic compounds	Piperidines	Benzylpiperidines				DeepMS	MSI_level2
3,5-Dichloro-2-methylmuconolactone	M242T38	242	38.4	6.037	C7H6Cl2O4	C18308	1.61752e+06	1.83066e+06	25.47	1.07144e+06	1.04868e+06	13.54	1.51	0.59	0.0124646	1.9	0.231759	1.82032	pos	223.964	[M+NH4]+				Xenobiotics biodegradation and metabolism; Global and overview maps			BioDeepDB	MSI_level1
Methocarbamol	M242T71	242.1	70.5	9.064	C11H15NO5		3.59614e+06	3.58576e+06	21.97	6.06269e+06	6.3176e+06	29.1	0.59	-0.75	0.00938064	2.03	0.21186	1.88924	pos	241.095	[M+H]+	Benzenoids	Phenol ethers	Anisoles		532-03-6	HMDB0014567	mzCloud	MSI_level2
3,5-Dichloro-2-hydroxybenzenesulfonic acid	M243T44	242.925	44.2	11.579	C6H4Cl2O4S		1.52183e+08	1.50773e+08	5.02	1.19525e+08	1.16813e+08	11.88	1.27	0.35	0.000756125	3.12	0.0810151	2.2024	pos	241.921	[M+H]+	Benzenoids	Benzene and substituted derivatives	Benzenesulfonic acids and derivatives		26281-43-6	HMDB0246049	mzCloud	MSI_level2
Isophosphamide mustard	M243T67	242.983	67.4	1.9	C4H11Cl2N2O2P	C16559	9.59191e+06	9.66951e+06	16.27	6.62989e+06	6.2544e+06	21.91	1.45	0.53	0.00580956	2.24	0.177528	1.93842	pos	219.994	[M+Na]+	Organic acids and derivatives	Organic phosphoric acids and derivatives	Organic phosphoramides	Xenobiotics biodegradation and metabolism	31645-39-3	HMDB0060691	mzCloud	MSI_level2
Sinapaldehyde	M247T40	247.038	39.6	3.408	C11H12O4	C05610	1.48982e+06	1.29295e+06	39.76	2.19156e+06	2.16921e+06	7.94	0.68	-0.56	0.0287579	1.54	0.301582	1.79554	pos	208.074	[M+K]+	Benzenoids	Phenols	Methoxyphenols	Chemical structure transformation maps; Biosynthesis of other secondary metabolites; Global and overview maps	4206-58-0	HMDB0258301	DeepMS	MSI_level2
9-Oxohexadecanoic acid	M254T89	254.197	88.6	13.81	C16H30O3		7.50035e+06	7.46196e+06	23.34	5.33129e+06	5.51563e+06	22.24	1.41	0.49	0.0295345	1.53	0.305562	1.63842	pos	270.219	[M-NH3+H]+	Lipids and lipid-like molecules	Fatty Acyls	Fatty acids and conjugates		54527-30-9	HMDB0030973	mzCloud	MSI_level2
2-C-methyl-D-erythritol-4-phosphate	M255T75	255.135	75.2	11.912	C5H13O7P	C11434	3.24194e+06	3.49975e+06	30.52	1.08295e+06	574694	122.47	2.99	1.58	0.0160505	1.79	0.24976	1.91359	pos	216.04	[M+K]+	Organic acids and derivatives	Organic phosphoric acids and derivatives	Phosphate esters	Chemical structure transformation maps; Global and overview maps; Metabolism of terpenoids and polyketides	206440-72-4	HMDB0304061	BioDeepDB	MSI_level3
4,10-Longipinanedione	M257T48	257.147	48.2	14.746	C15H22O2		2.75596e+06	2.47854e+06	90.69	476817	213314	116.93	5.78	2.53	0.0323805	1.49	0.313544	1.59393	pos	234.162	[M+Na]+	Lipids and lipid-like molecules	Prenol lipids	Monoterpenoids		88198-34-9	HMDB0032081	mzCloud	MSI_level2
Oxaloacetate	M265T39	265.016	38.6	11.408	C4H4O5	C00036	2.0925e+06	2.25509e+06	35.03	1.19342e+06	1.15826e+06	15.93	1.75	0.81	0.013224	1.88	0.235692	1.81019	pos	132.006	[2M+H]+	Organic acids and derivatives	Keto acids and derivatives	Short-chain keto acids and derivatives	Cancer: overview; Chemical structure transformation maps; Signal transduction; Carbohydrate metabolism; Xenobiotics biodegradation and metabolism; Biosynthesis of other secondary metabolites; Amino acid metabolism; Energy metabolism; Global and overview maps	328-42-7	HMDB0000223	mzCloud	MSI_level2
5-Methyl-1H-benzotriazole	M267T255	267.135	255.2	0.243	C7H7N3		1.37978e+06	1.29768e+06	44.43	284759	176860	109.86	4.85	2.28	0.00117844	2.93	0.0955672	2.14811	pos	133.064	[2M+H]+					136-85-6		mzCloud	MSI_level2
2,5-Diisothiocyanatobenzenesulfonate	M273T41	272.945	41.2	1.04	C8H4N2O3S3		1.22829e+07	1.32307e+07	19.03	8.79828e+06	8.55635e+06	11.51	1.4	0.48	0.00671158	2.17	0.186202	1.92816	pos	271.938	[M+H]+	Benzenoids	Benzene and substituted derivatives	Benzenesulfonic acids and derivatives		135705-08-7	HMDB0245499	mzCloud	MSI_level2
N-Despropyl-rotigotine	M274T361	274.128	360.9	7.278	C16H19NOS		910674	938314	27.03	268469	107207	126.89	3.39	1.76	0.0112169	1.95	0.225246	1.97755	pos	273.119	[M+H]+	Benzenoids	Tetralins				HMDB0060841	BioDeepDB	MSI_level3
(3E,5E)-2-(4-Methoxy-4-oxobutyl)nona-3,5-dienoic acid	M277T303	277.144	302.7	8.956	C14H22O4		3.33189e+06	3.6627e+06	87.23	288609	115622	172.4	11.54	3.53	0.0207321	1.68	0.271092	1.72342	pos	254.152	[M+Na]+	Lipids and lipid-like molecules	Fatty Acyls	Fatty acids and conjugates				DeepMS	MSI_level2
Pantetheine	M279T224	279.134	224.1	12.172	C11H22N2O4S	C00831	2.74191e+06	2.66672e+06	22.23	414520	187881	141.75	6.61	2.73	0.00122982	2.91	0.0967667	2.33772	pos	278.13	[M+H]+	Organic acids and derivatives	Carboxylic acids and derivatives	Amino acids, peptides, and analogues	Metabolism of cofactors and vitamins; Biosynthesis of other secondary metabolites; Global and overview maps	496-65-1	HMDB0003426	BioDeepDB	MSI_level1
Dodemorph	M282T334	282.279	334.4	0.978	C18H35NO	C18786	2.81783e+07	2.72559e+07	29.48	4.19878e+07	3.8463e+07	28.22	0.67	-0.58	0.0262525	1.58	0.292102	1.67149	pos	281.272	[M+H]+	Organoheterocyclic compounds	Oxazinanes	Morpholines		1593-77-7		DeepMS	MSI_level2
Phe-Glu	M295T150	295.129	150.3	2.29	C14H18N2O5		3.74183e+06	3.91102e+06	15.61	5.46065e+06	5.05149e+06	27.12	0.69	-0.55	0.01191	1.92	0.228814	1.82322	pos	294.123	[M+H]+	Organic acids and derivatives	Carboxylic acids and derivatives	Amino acids, peptides, and analogues		3617-45-6	HMDB0028994	DeepMS	MSI_level2
Alazocine hydrochloride, (+)-	M295T313	294.65	313.4	13.657	C17H24ClNO		1.55255e+06	1.13805e+06	107.68	9.68821e+06	6.97546e+06	78.06	0.16	-2.64	0.00773696	2.11	0.192943	1.89696	pos	293.639	[M+H]+	Alkaloids and derivatives	6,7-benzomorphans	2,6-dimethyl-3-benzazocines		133005-41-1		DeepMS	MSI_level2
5-Hydroxyhexadecanoic acid	M295T394	295.227	394	7.95	C16H32O3		6.03888e+06	5.11499e+06	41.17	299755	286149	58.44	20.15	4.33	2.02677e-06	5.69	0.00474986	2.50673	pos	272.235	[M+Na]+	Lipids and lipid-like molecules	Fatty Acyls	Fatty acids and conjugates		17369-53-8	HMDB0112184	mzCloud	MSI_level2
Cryptotanshinone	M297T385	297.147	385.4	7.66	C19H20O3		1.15599e+08	1.11629e+08	12.9	8.72486e+07	8.70662e+07	8.25	1.32	0.41	0.00110411	2.96	0.0939012	2.15523	pos	296.142	[M+H]+	Lipids and lipid-like molecules	Prenol lipids	Diterpenoids		35825-57-1	HMDB0035220	DeepMS	MSI_level2
Chaulmoogric acid	M298T321	298.274	321	1.418	C18H32O2	C08282	1.12239e+07	1.05115e+07	23.64	1.64702e+07	1.61151e+07	26.41	0.68	-0.55	0.0255537	1.59	0.287886	1.69098	pos	280.24	[M+NH4]+	Lipids and lipid-like molecules	Fatty Acyls	Fatty acids and conjugates		29106-32-9		DeepMS	MSI_level2
4H-Dibenzo(de,g)quinolin-3-ol, 5,6,6a,7-tetrahydro-1,2-dimethoxy-, (R)-	M298T386_2	298.144	385.9	1.596	C18H19NO3		4.41666e+07	4.31146e+07	18.4	3.37458e+07	3.14033e+07	15.84	1.31	0.39	0.0180288	1.74	0.25774	1.73944	pos	297.137	[M+H]+	Alkaloids and derivatives	Aporphines			82644-36-8		DeepMS	MSI_level2
Sphingosine	M300T334_2	300.292	334.4	4.742	C18H37NO2	C00319	1.34098e+08	1.3221e+08	16.03	2.16828e+08	1.96873e+08	25.69	0.62	-0.69	0.00250106	2.6	0.115627	2.05251	pos	299.283	[M+H]+	Organic nitrogen compounds	Organonitrogen compounds	Amines	Lipid metabolism; Cell growth and death; Signal transduction; Global and overview maps	123-78-4	HMDB0000252	DeepMS	MSI_level2
Sphingosine(1+)	M301T334	301.294	334.4	12.663	C18H38NO2+		2.82186e+07	2.68766e+07	25.48	3.82542e+07	3.63388e+07	21.29	0.74	-0.44	0.0332315	1.48	0.317232	1.61416	pos	300.29	[M+H]+	Organic nitrogen compounds	Organonitrogen compounds	Amines			HMDB0062807	BioDeepDB	MSI_level3
(1S,4S,12S,13R)-12-methyl-8-oxapentacyclo[14.2.1.01,13.04,12.05,9]nonadeca-5(9),6-dien-17-one	M302T311	302.215	310.6	10.843	C19H24O2		3476791	2.95409e+06	47.03	9.20505e+06	8.60855e+06	36.67	0.38	-1.4	0.00173385	2.76	0.101551	2.10718	pos	284.178	[M+NH4]+	Organoheterocyclic compounds	Naphthofurans					DeepMS	MSI_level2
Dihydrochelerythrine	M306T386	306.152	385.7	9.316	C21H19NO4		1.47707e+07	1.44557e+07	15.43	1.08303e+07	1.08517e+07	6.42	1.36	0.45	0.00123913	2.91	0.0967667	2.13937	pos	349.131	[M-CO2+H]+	Alkaloids and derivatives	Benzophenanthridine alkaloids	Dihydrobenzophenanthridine alkaloids		6880-91-7	HMDB0251295	BioDeepDB	MSI_level3
2-methoxy-N-(3,4,5-trimethoxybenzyl)cyclohexanamine	M310T273	310.202	272.7	1.212	C17H27NO4		1.41074e+06	1.29069e+06	61.87	3.27967e+06	3.29199e+06	25.98	0.43	-1.22	0.00686463	2.16	0.187369	1.92569	pos	309.195	[M+H]+	Benzenoids	Benzene and substituted derivatives	Phenylmethylamines				DeepMS	MSI_level2
O-DeMethylfoliosidine	M311T355	311.165	354.7	14.709	C15H19NO5		1.0201e+07	9.13133e+06	50.9	2.36159e+07	2.18873e+07	39.73	0.43	-1.21	0.00963825	2.02	0.212963	1.87641	pos	293.127	[M+NH4]+	Organoheterocyclic compounds	Quinolines and derivatives	Quinolones and derivatives		3		DeepMS	MSI_level2
Protriptyline Hydrochloride	M318T386_1	317.659	385.6	9.202	C19H22ClN	D00484	4.25982e+07	4.10192e+07	20.26	3.15041e+07	3.25601e+07	19.48	1.35	0.44	0.0258256	1.59	0.288877	1.67706	pos	299.628	[M+NH4]+	Benzenoids	Dibenzocycloheptenes			1225-55-4		DeepMS	MSI_level2
Allethrins	M320T40	320.218	40.1	12.251	C19H26O3	C14337	1.5985e+06	1.72986e+06	23.65	3.87803e+06	3.82738e+06	47.28	0.41	-1.28	0.00635534	2.2	0.183732	1.91058	pos	302.188	[M+NH4]+	Lipids and lipid-like molecules	Fatty Acyls	Fatty acid esters		28434-00-6	HMDB0243551	DeepMS	MSI_level2
Voriconazole	M367T68	367.15	67.7	2.003	C16H14F3N5O	C07622	2.24352e+06	2.05594e+06	33.19	3.22194e+06	3.26462e+06	23.02	0.7	-0.52	0.0445302	1.35	0.353341	1.53073	pos	349.115	[M+NH4]+	Benzenoids	Benzene and substituted derivatives	Phenylpropanes		137234-62-9	HMDB0014720	mzCloud	MSI_level2
2-Fluorofentanyl	M372T328	372.242	327.9	9.464	C22H27FN2O	C22766	5.25008e+06	1.2868e+06	188.07	5.86217e+07	5.69406e+07	98.87	0.09	-3.48	0.0326024	1.49	0.31461	1.60338	pos	354.211	[M+NH4]+	Organoheterocyclic compounds	Piperidines	Fentanyls				DeepMS	MSI_level2
1-hexadecyl-glycero-3-phosphate	M380T347_1	380.244	346.8	2.601	C19H41O6P		2.59018e+06	2.41887e+06	44.43	8.59236e+06	5.71777e+06	77.47	0.3	-1.73	0.0118169	1.93	0.228814	1.8394	pos	396.264	[M-NH3+H]+	Lipids and lipid-like molecules	Glycerophospholipids	Glycerophosphates		52603-03-9	HMDB0062325	mzCloud	MSI_level2
Ile-Glu-Lys	M389T231	389.239	230.7	4.563	C17H32N4O6		1.4002e+06	1.28623e+06	60.78	554978	514542	52.12	2.52	1.34	0.022412	1.65	0.276493	1.71576	pos	388.234	[M+H]+	Organic acids and derivatives	Carboxylic acids and derivatives	Amino acids, peptides, and analogues				DeepMS	MSI_level2
L-Palmitoylcarnitine	M400T357_2	400.348	356.7	12.05	C23H45NO4		1.89909e+07	1.90607e+07	67.38	6.58314e+07	6.29137e+07	25.35	0.29	-1.79	0.00556474	2.25	0.174735	2.08258	pos	399.335	[M+H]+						HMDB0240774	DeepMS	MSI_level2
Hexadecanoylcarnitine	M401T357	401.347	356.7	8.162	C23H46NO4+		9.06208e+06	8.43298e+06	21.05	1.57059e+07	1.4694e+07	42.01	0.58	-0.79	0.0275159	1.56	0.295884	1.66451	pos	400.343	[M+H]+	Lipids and lipid-like molecules	Fatty Acyls	Fatty acid esters		7085-35-0		DeepMS	MSI_level2
(25S)-3-oxocholest-4-en-26-al	M421T350_1	421.304	350.4	9.219	C27H42O2	C21304	1.93189e+07	2.41722e+07	46.8	6.85616e+06	3.18073e+06	149.71	2.82	1.49	0.0125624	1.9	0.231759	1.82542	pos	398.318	[M+Na]+							mzCloud	MSI_level2
Oleoylcarnitine	M426T361_2	426.352	361.2	14.251	C25H47NO4		1.84352e+07	2.04067e+07	62.4	5.52073e+07	5.97307e+07	48.61	0.33	-1.58	0.031693	1.5	0.312011	1.6164	pos	425.351	[M+H]+	Lipids and lipid-like molecules	Fatty Acyls	Fatty acid esters		38677-66-6	HMDB0005065	DeepMS	MSI_level2
Stearoylcarnitine	M428T375_1	428.37	374.9	9.282	C25H49NO4		2.59323e+07	2.76269e+07	34.83	1.18568e+08	1.07859e+08	53.49	0.22	-2.19	0.000794602	3.1	0.0837129	2.18734	pos	427.367	[M+H]+	Lipids and lipid-like molecules	Fatty Acyls	Fatty acid esters		25597-09-5	HMDB0000848	DeepMS	MSI_level2
roquefortine D	M430T254	430.3	254.4	2.402	C22H25N5O2	C22163	1.20153e+06	987568	60.51	522383	572788	51.1	2.3	1.2	0.0286965	1.54	0.301582	1.6175	pos	391.201	[M+K]+				Biosynthesis of other secondary metabolites; Global and overview maps			BioDeepDB	MSI_level1
Chrysin-7-O-glucuronide	M431T231	431.099	230.7	3.071	C21H18O10		2.59876e+06	2.55054e+06	77.29	437911	339049	115.72	5.93	2.57	0.0273503	1.56	0.295623	1.66927	pos	430.091	[M+H]+	Phenylpropanoids and polyketides	Flavonoids	Flavonoid glycosides		35775-49-6		DeepMS	MSI_level2
Equol 7-O-glucuronide	M436T257	436.159	256.7	3.214	C21H22O9		1.64307e+06	1.58344e+06	65.29	366394	300706	122.31	4.48	2.16	0.0205046	1.69	0.27024	1.74555	pos	418.126	[M+NH4]+	Phenylpropanoids and polyketides	Flavonoids	Flavonoid glycosides			HMDB0041732	mzCloud	MSI_level2
11,12,13-trihydroxy-4,5,8-trimethyl-3-(2-methylpropyl)-1H,2H,3H,4H,6aH,9H,10H,11H,12H,13H,14H,15H,15bH-cycloundeca[e]isoindole-1,15-dione	M442T312	442.26	311.8	6.516	C24H37NO5		498432	436829	44.16	1.27997e+07	8556972	83.75	0.04	-4.68	1.31118e-05	4.88	0.0114046	2.42692	pos	419.268	[M+Na]+	Organoheterocyclic compounds	Isoindoles and derivatives	Isoindolines				DeepMS	MSI_level2
N-(1-(2,5-Dimethoxy-4-nitrophenethyl)piperidin-4-yl)-N-phenylpropionamide	M459T342	459.261	341.6	1.574	C24H31N3O5		1.44483e+07	1.24431e+07	56.98	5.58573e+06	6.02541e+06	21.87	2.59	1.37	0.00995084	2	0.217269	1.87801	pos	441.228	[M+NH4]+	Organoheterocyclic compounds	Piperidines	Fentanyls				DeepMS	MSI_level2
2,3-Secoporrigenin	M461T353_3	461.289	353.3	0.543	C27H40O6		3.59293e+07	2.19069e+07	108.28	5.16526e+06	3.31467e+06	104.64	6.96	2.8	0.0379889	1.42	0.332019	1.55094	pos	460.283	[M+H]+	Organoheterocyclic compounds	Naphthofurans			189014-46-8	HMDB0030909	BioDeepDB	MSI_level3
1-Myristoyl-sn-glycero-3-phosphocholine	M468T350_2	468.313	350.4	7.738	C22H46NO7P		6.44492e+07	6.71869e+07	27.43	3.92855e+07	3.20568e+07	49.05	1.64	0.71	0.03304	1.48	0.316659	1.59263	pos	467.302	[M+H]+	Lipids and lipid-like molecules	Glycerophospholipids	Glycerophosphocholines		20559-16-4	HMDB0010379	DeepMS	MSI_level2
laxiracemosin D	M468T379	468.344	379.4	6.838	C30H45NO3		3.11312e+06	2.97147e+06	45.63	972647	779585	78.41	3.2	1.68	0.00929946	2.03	0.21139	1.88133	pos	467.34	[M+H]+							mzCloud	MSI_level2
Ximelagatran	M474T220	474.265	220.4	11.981	C24H35N5O5		1.82106e+06	1.41297e+06	90.13	186506	162606	72.41	9.76	3.29	0.000522147	3.28	0.0688092	2.21381	pos	473.264	[M+H]+	Organic acids and derivatives	Carboxylic acids and derivatives	Amino acids, peptides, and analogues		1243838-77-8	HMDB0015603	mzCloud	MSI_level2
14-O-acetylneoline	M480T393_1	480.303	392.7	13.791	C26H41NO7		5.38698e+07	4.16256e+07	75.96	1.00548e+08	96818214	37.93	0.54	-0.9	0.0382918	1.42	0.332215	1.59099	pos	479.289	[M+H]+	Lipids and lipid-like molecules	Prenol lipids	Diterpenoids				DeepMS	MSI_level2
24-Epibrassinolide	M481T399	481.346	399.3	14.493	C28H48O6	C11049	7.42026e+06	7.21135e+06	15.45	1.06227e+07	1.06411e+07	2.54	0.7	-0.52	0.00158518	2.8	0.101512	2.3082	pos	480.346	[M+H]+	Lipids and lipid-like molecules	Steroids and steroid derivatives	Steroid lactones		78821-43-9	HMDB0034081	DeepMS	MSI_level2
(2E)-3-(3,4-dimethoxyphenyl)-1-[1-(2,4-dimethoxyphenyl)-4a-hydroxyoctahydroisoquinolin-2(1H)-yl]prop-2-en-1-one	M504T330_1	504.238	329.8	2.542	C28H35NO6		805372	653626	122.1	2.57577e+06	2.14518e+06	72.83	0.31	-1.68	0.0465004	1.33	0.360133	1.51331	pos	481.247	[M+Na]+	Organoheterocyclic compounds	Piperidines	Phenylpiperidines				DeepMS	MSI_level2
Malyngamide I	M507T220_4	506.751	220.1	3.911	C26H42ClNO5		3.99743e+06	3.75194e+06	58.04	1.24728e+07	9.83626e+06	52.2	0.32	-1.64	0.00487998	2.31	0.16236	1.97534	pos	483.76	[M+Na]+	Lipids and lipid-like molecules	Prenol lipids	Monoterpenoids				DeepMS	MSI_level2
6a-Acetoxy-17(21)-hopene	M507T430_1	507.36	429.8	0.674	C32H52O2		9.91255e+07	9.9997e+07	50.68	1.81256e+08	1.49659e+08	36.2	0.55	-0.87	0.0384812	1.41	0.332215	1.57767	pos	468.397	[M+K]+	Lipids and lipid-like molecules	Prenol lipids	Hopanoids				DeepMS	MSI_level2
1-(10Z-heptadecenoyl)-sn-glycero-3-phosphocholine	M508T378	508.34	377.8	0.543	C25H50NO7P		3.86392e+07	4.12132e+07	33.29	1.92896e+07	1.40088e+07	49.05	2	1	0.0103893	1.98	0.220715	1.83198	pos	507.333	[M+H]+	Lipids and lipid-like molecules	Glycerophospholipids	Glycerophosphocholines				DeepMS	MSI_level2
PC-M5	M518T413	518.368	413.4	6.732	C29H37NO5		1.53202e+07	1.64968e+07	37.74	9.29314e+06	9.02204e+06	26.92	1.65	0.72	0.0469216	1.33	0.360234	1.51861	pos	479.267	[M+K]+	Organoheterocyclic compounds	Naphthopyrans			133613-75-9	HMDB0038569	mzCloud	MSI_level2
Methanophenazine	M521T403	521.389	402.7	0.776	C37H50N2O	C11903	3.74709e+06	3.75887e+06	27.38	2.06097e+06	1.55968e+06	69.45	1.82	0.86	0.0369351	1.43	0.329369	1.58474	pos	538.392	[M-H2O+H]+							BioDeepDB	MSI_level1
NCGC00347846-02_C30H38N2O5_(1E)-6-Hydroxy-12-(1H-indol-3-ylmethyl)-7-methoxy-4,13,13a-trimethyl-5,6,7,8,12,12a,13,13a,14a,14b-decahydro-3H-cycloundeca[d]oxireno[f]isoindole-9,10(4H,11H)-dione	M524T385	524.307	385.5	10.534	C30H38N2O5		1.12053e+08	1.16042e+08	19.95	7.68755e+07	71743867	19.49	1.46	0.54	0.0110362	1.96	0.224743	1.8505	pos	506.279	[M+NH4]+	Organoheterocyclic compounds	Indoles and derivatives	Indoles				DeepMS	MSI_level2
Taurohyocholic acid	M533T298	533.323	298.2	6.793	C26H45NO7S	C15516	2.42756e+06	1.41669e+06	91	2.41511e+07	1.2507e+07	133.1	0.1	-3.31	0.0287614	1.54	0.301582	1.63862	pos	515.293	[M+NH4]+	Lipids and lipid-like molecules	Steroids and steroid derivatives	Bile acids, alcohols and derivatives		32747-07-2		DeepMS	MSI_level2
1-Isopropyl-N-((6-methyl-2-oxo-4-propyl-1,2-dihydropyridin-3-yl)methyl)-6-(2-(4-methylpiperazin-1-yl)pyridin-4-yl)-1H-indazole-4-carboxamide	M542T354_1	542.318	353.6	10.112	C31H39N7O2		2.49486e+07	2.44179e+07	45.24	1.02928e+07	9.20837e+06	26.73	2.42	1.28	0.00309951	2.51	0.129412	2.02871	pos	541.317	[M+H]+	Organoheterocyclic compounds	Diazinanes	Piperazines		1346704-33-3	HMDB0252956	mzCloud	MSI_level2
Cucurbitacin C	M543T372_2	543.335	372.5	6.973	C32H48O8	C08795	1.91159e+07	2.15389e+07	33.76	3.93211e+07	4.01039e+07	12.28	0.49	-1.04	0.00360408	2.44	0.139435	2.15642	pos	560.335	[M-H2O+H]+	Lipids and lipid-like molecules	Steroids and steroid derivatives	Cucurbitacins		5988-76-1	HMDB0034706	MetaDNA	MSI_level3
Hovenidulcigenin A	M545T406	545.348	406	1.72	C32H48O7		1.03548e+07	7.84505e+06	70.5	4.08574e+07	2.95634e+07	78.8	0.25	-1.98	0.0154104	1.81	0.246158	1.79999	pos	544.34	[M+H]+	Lipids and lipid-like molecules	Prenol lipids	Terpene lactones		171499-81-3	HMDB0041027	mzCloud	MSI_level2
Platelet-activating factor	M546T383_1	546.347	382.8	11.564	C26H54NO7P	C04598	8.35515e+07	8.12689e+07	36.78	2.53188e+08	2.49286e+08	58.11	0.33	-1.6	0.0355114	1.45	0.325547	1.57275	pos	523.365	[M+Na]+	Lipids and lipid-like molecules	Glycerophospholipids	Glycerophosphocholines	Lipid metabolism; Immune disease; Global and overview maps; Signaling molecules and interaction	74389-68-7	HMDB0062195	DeepMS	MSI_level2
Tamoxifen-N-glucuronide	M549T330_2	549.271	329.9	2.713	C32H38NO7		999955	338727	186.02	2.28036e+06	2.32527e+06	56.56	0.44	-1.19	0.0455904	1.34	0.357019	1.53395	pos	548.265	[M+H]+	Phenylpropanoids and polyketides	Stilbenes	Stilbene glycosides			HMDB0060616	mzCloud	MSI_level2
nuatigenin 3-beta-D-glucopyranoside	M549T408_2	549.383	407.5	8.263	C33H52O9	C04859	2.82185e+07	2.75975e+07	34.49	1.51631e+07	1.43357e+07	54.15	1.86	0.9	0.0371933	1.43	0.329634	1.56573	pos	592.361	[M-CO2+H]+							BioDeepDB	MSI_level1
UDP-3-ketoglucose	M565T412_4	565.039	412	13.887	C15H22N2O17P2	C12210	4.28332e+06	3.99967e+06	16.07	7.17801e+06	6.94917e+06	29.59	0.6	-0.74	0.0089281	2.05	0.205176	1.88103	pos	564.039	[M+H]+				Biosynthesis of other secondary metabolites; Global and overview maps; Metabolism of terpenoids and polyketides			mzCloud	MSI_level2
N3-Acetylapramycin	M582T222_3	582.3	221.9	3.977	C23H43N5O12	C02856	3.01162e+07	1.44282e+07	102.06	5.00089e+06	4.59442e+06	56.01	6.02	2.59	0.00812804	2.09	0.196988	1.87051	pos	581.291	[M+H]+							mzCloud	MSI_level2
Leukotriene C4	M582T222_4	582.317	222	6.752	C30H47N3O9S	C02166	1.04542e+07	9.25088e+06	104.49	1.05192e+06	1.07284e+06	48.55	9.94	3.31	0.0202979	1.69	0.27002	1.71579	pos	625.303	[M-CO2+H]+	Organic acids and derivatives	Carboxylic acids and derivatives	Amino acids, peptides, and analogues	Nervous system; Digestive system; Lipid metabolism; Signaling molecules and interaction; Immune disease; Immune system; Global and overview maps	72025-60-6	HMDB0001198	mzCloud	MSI_level2
Stercobilin	M595T264	595.344	263.9	11.718	C33H46N4O6	C05793	214327	30997.3	143.81	2.63652e+06	684082	187.83	0.08	-3.62	0.0205632	1.69	0.270561	1.72226	pos	594.343	[M+H]+	Organoheterocyclic compounds	Tetrapyrroles and derivatives	Bilirubins	Metabolism of cofactors and vitamins	34217-90-8	HMDB0240259	DeepMS	MSI_level2
Somniferine	M609T222_3	609.263	221.6	6.048	C36H36N2O7		1.17675e+06	576146	106.99	87931.6	45043.7	111.23	13.38	3.74	0.00889386	2.05	0.205176	1.86343	pos	608.252	[M+H]+	Alkaloids and derivatives	Morphinans			117611-63-9	HMDB0038585	BioDeepDB	MSI_level3
Dabigatran Etexilate	M628T303_2	628.321	302.7	9.034	C34H41N7O5		1.32811e+06	923674	72.06	1.72149e+07	1.03404e+07	96.77	0.08	-3.7	0.000619007	3.21	0.0745815	2.19252	pos	627.319	[M+H]+	Organoheterocyclic compounds	Benzimidazoles			211915-06-9	HMDB0015641	DeepMS	MSI_level2
Icosalide B	M685T414_2	685.445	414.2	6.6	C34H60N4O10		5.33739e+06	3.87485e+06	82.63	1.56756e+07	1.18251e+07	65.54	0.34	-1.55	0.0230264	1.64	0.277435	1.70466	pos	684.433	[M+H]+	Organic acids and derivatives	Peptidomimetics	Depsipeptides				DeepMS	MSI_level2
1,2-Dimyristoleoyl-sn-glycero-3-phosphocholine	M696T403_1	696.461	403.2	3.133	C36H68NO8P		2.23686e+06	1.89326e+06	47.09	3.85172e+06	3.51383e+06	26.74	0.58	-0.78	0.0148624	1.83	0.241279	1.79022	pos	673.469	[M+Na]+	Lipids and lipid-like molecules	Glycerophospholipids	Glycerophosphocholines		56750-90-4	HMDB0007900	DeepMS	MSI_level2
cucurbitacin I 2-O-beta-D-glucopyranoside	M699T236_2	699.336	235.8	0.312	C36H52O12		4.86938e+06	4.37978e+06	76.96	1.04624e+06	541713	106.6	4.65	2.22	0.00837886	2.08	0.197948	1.86815	pos	676.347	[M+Na]+	Lipids and lipid-like molecules	Steroids and steroid derivatives	Steroidal glycosides		29803-94-9		DeepMS	MSI_level2
Asolectin	M759T336	758.576	336.4	7.809	C42H80NO8P		1.55398e+07	1.46927e+07	54.69	4.2715e+06	1.38798e+06	156.41	3.64	1.86	0.00526067	2.28	0.170882	1.96147	pos	757.563	[M+H]+	Lipids and lipid-like molecules	Glycerophospholipids	Glycerophosphocholines		97281-47-5	HMDB0007973	DeepMS	MSI_level2
PC(18_4(6Z,9Z,12Z,15Z)_20_4(5Z,8Z,11Z,14Z))	M759T338	758.558	337.9	12.559	C46H76NO8P		1.53137e+07	1.50109e+07	49.84	5.37196e+06	2.72025e+06	120.8	2.85	1.51	0.0135955	1.87	0.23612	1.83452	pos	801.531	[M-CO2+H]+	Lipids and lipid-like molecules	Glycerophospholipids	Glycerophosphocholines			HMDB0008246	BioDeepDB	MSI_level3
PC(16_1(9Z)_18_1(9Z))	M759T380_3	758.576	379.7	8.073	C42H80NO8P	C00157	1.56611e+08	1.12824e+08	74.1	4.71674e+07	3.71687e+07	86.29	3.32	1.73	0.0172168	1.76	0.254748	1.78438	pos	757.563	[M+H]+	Lipids and lipid-like molecules	Glycerophospholipids	Glycerophosphocholines	Lipid metabolism; Cancer: overview; Nervous system; Global and overview maps		HMDB0008005	DeepMS	MSI_level2
PC(20_0_15_0)	M760T317	759.581	317	11.98	C43H86NO8P		4.97651e+06	5.26861e+06	48.1	1.30741e+06	411172	132.87	3.81	1.93	0.00829159	2.08	0.197599	1.90564	pos	775.609	[M-NH3+H]+	Lipids and lipid-like molecules	Glycerophospholipids	Glycerophosphocholines			HMDB0008264	BioDeepDB	MSI_level3
PC 33_3	M760T432_2	759.559	432	7.046	C41H76NO8P		1.02491e+08	5.79764e+07	87.51	1.06125e+07	7.70297e+06	100.83	9.66	3.27	0.00160293	2.8	0.101512	2.12284	pos	741.531	[M+NH4]+							mzCloud	MSI_level2
P1,P4-Bis(5'-uridyl) tetraphosphate	M774T386_2	773.975	385.9	0.052	C18H26N4O23P4	C06198	1.05659e+07	1.04379e+07	8.12	6.55002e+06	7.37707e+06	38.21	1.61	0.69	0.0306488	1.51	0.310662	1.78567	pos	789.994	[M-NH3+H]+	Nucleosides, nucleotides, and analogues	(5'->5')-dinucleotides		Global and overview maps; Nucleotide metabolism	59985-21-6	HMDB0006796	mzCloud	MSI_level2
PC 17_0-20_3-d5_ISTD	M782T431	781.565	431.2	11.452	C45H84NO8P		1.18769e+07	9.51587e+06	64.39	746762	791967	36.46	15.9	3.99	2.25272e-06	5.65	0.00474986	2.49711	pos	797.593	[M-NH3+H]+							MoNA	MSI_level2
PC(20_5(5Z,8Z,11Z,14Z,17Z)_20_5(5Z,8Z,11Z,14Z,17Z))	M783T365	782.547	364.8	2.138	C48H76NO8P		3.62612e+07	2.43288e+07	94.66	3.38129e+06	1.33435e+06	133.83	10.72	3.42	0.00259167	2.59	0.116888	2.03215	pos	825.531	[M-CO2+H]+	Lipids and lipid-like molecules	Glycerophospholipids	Glycerophosphocholines			HMDB0008511	BioDeepDB	MSI_level3
PC(16_0_20_4(5Z,8Z,11Z,14Z))	M783T380_3	782.576	380	7.186	C44H80NO8P		9.64993e+07	1.05404e+08	44.08	2.56386e+07	1.35102e+07	125.67	3.76	1.91	0.0067882	2.17	0.187097	1.91832	pos	781.563	[M+H]+	Lipids and lipid-like molecules	Glycerophospholipids	Glycerophosphocholines		6931-56-2	HMDB0007982	DeepMS	MSI_level2
L-Dilinoleoyllecithin	M783T395	782.576	394.9	7.442	C44H80NO8P		7.27395e+07	8.06698e+07	49.67	7.91545e+06	2.9151e+06	110.02	9.19	3.2	0.000700056	3.15	0.0787236	2.19027	pos	781.563	[M+H]+	Lipids and lipid-like molecules	Glycerophospholipids	Glycerophosphocholines		998-06-1	HMDB0008138	DeepMS	MSI_level2
1-Palmitoyl-2-oleoyl-sn-glycerol-3-phosphocholine	M783T413_1	782.558	412.8	12.035	C42H82NO8P		2.43896e+08	1.22737e+08	125.77	3.969e+07	2.20747e+07	85.65	6.15	2.62	0.0162844	1.79	0.250006	1.76465	pos	759.579	[M+Na]+	Lipids and lipid-like molecules	Glycerophospholipids	Glycerophosphocholines			HMDB0243985	DeepMS	MSI_level2
PC(22_6(4Z,7Z,10Z,13Z,16Z,19Z)_18_4(6Z,9Z,12Z,15Z))	M783T433_1	782.547	432.5	1.627	C48H76NO8P		8.59633e+07	5.63304e+07	78.1	3.2726e+06	1.37857e+06	119.55	26.27	4.72	4.85553e-05	4.31	0.0212735	2.371	pos	825.531	[M-CO2+H]+	Lipids and lipid-like molecules	Glycerophospholipids	Glycerophosphocholines			HMDB0008733	BioDeepDB	MSI_level3
1-Palmitoyl-2-oleoyl-sn-glycero-3-phosphocholine	M783T434	782.576	433.6	10.072	C42H82NO8P		1.9559e+08	2.06324e+08	28.69	2.90015e+07	7.15089e+06	143.95	6.74	2.75	0.00484007	2.32	0.16236	2.15196	pos	759.579	[M+Na]+	Lipids and lipid-like molecules	Glycerophospholipids	Glycerophosphocholines		26853-31-6	HMDB0007972	DeepMS	MSI_level2
Phosphatidylcholine 15_0-20_5	M784T366	783.556	365.6	10.914	C43H76NO8P		1.40011e+07	1.32513e+07	61.82	4.55607e+06	1.93662e+06	113.66	3.07	1.62	0.0218253	1.66	0.275149	1.70346	pos	765.531	[M+NH4]+							BioDeepDB	MSI_level3
Phosphatidylcholine 19_0-18_2	M784T380_3	783.582	380	10.082	C45H86NO8P		4.40594e+07	4.11775e+07	53.87	1.28496e+07	2.22061e+06	137.96	3.43	1.78	0.0223276	1.65	0.276479	1.8106	pos	799.609	[M-NH3+H]+							BioDeepDB	MSI_level3
PC(P-18_1(11Z)_18_3(6Z,9Z,12Z))	M784T380_4	783.595	380.3	7.702	C44H80NO7P		1.72135e+07	1.84311e+07	49.49	4.84008e+06	1.69625e+06	114.19	3.56	1.83	0.0122539	1.91	0.231568	1.80756	pos	765.567	[M+NH4]+	Lipids and lipid-like molecules	Glycerophospholipids	Glycerophosphocholines			HMDB0011278	BioDeepDB	MSI_level3
1-o-Hexadecyl-2-oleoyl-sn-glycero-3-phosphocholine	M785T433_1	784.563	432.6	0.946	C42H84NO7P	C13894	2.62705e+07	2.14311e+07	54.36	8.10226e+06	8.2449e+06	51.85	3.24	1.7	0.00400529	2.4	0.147514	2.0058	pos	745.599	[M+K]+	Lipids and lipid-like molecules	Glycerophospholipids	Glycerophosphocholines		95403-34-2		DeepMS	MSI_level2
PC(15_0_20_4)	M786T417	785.573	417	9.421	C43H78NO8P		1.76411e+07	1.23346e+07	78.1	4.98313e+06	2.76465e+06	92.79	3.54	1.82	0.0137488	1.86	0.237546	1.81699	pos	767.547	[M+NH4]+	Lipids and lipid-like molecules	Glycerophospholipids	Glycerophosphocholines			HMDB0007949	BioDeepDB	MSI_level3
PC(20_3(5Z,8Z,11Z)_P-16_0)	M786T432	785.609	432.2	10.291	C44H82NO7P		9.48618e+06	6.60351e+06	101.32	1.80044e+06	1.16963e+06	62.07	5.27	2.4	0.021506	1.67	0.273327	1.72319	pos	767.583	[M+NH4]+	Lipids and lipid-like molecules	Glycerophospholipids	Glycerophosphocholines			HMDB0008390	BioDeepDB	MSI_level3
omega-Hydroxy-beta-dihydromenaquinone-9	M787T380_1	786.606	379.7	1.639	C56H82O3	C21885	3.53666e+07	3.87263e+07	49.37	1.04671e+08	1.15458e+08	26.99	0.34	-1.57	0.00156361	2.81	0.101512	2.11935	pos	802.626	[M-NH3+H]+							BioDeepDB	MSI_level3
Axinastatin 1	M791T246_1	791.382	246.3	8.287	C38H56N8O8		1.18926e+06	1.29938e+06	44.41	323472	289290	68.26	3.68	1.88	0.0134418	1.87	0.235692	1.79742	pos	752.425	[M+K]+	Organic acids and derivatives	Carboxylic acids and derivatives	Amino acids, peptides, and analogues		137647-92-8		DeepMS	MSI_level2
PC(O-16_0_20_5(5Z,8Z,11Z,14Z,17Z))	M805T432_1	804.539	432.3	9.623	C44H80NO7P		8.703e+06	5.23782e+06	70.72	3.46444e+06	2.59015e+06	101.41	2.51	1.33	0.049144	1.31	0.363004	1.50117	pos	765.568	[M+K]+	Lipids and lipid-like molecules	Glycerophospholipids	Glycerophosphocholines		132196-28-2	HMDB0039528	DeepMS	MSI_level2
PC(18_2_20_4)	M807T380_2	806.576	380	8.677	C46H80NO8P		6.03316e+07	6.25455e+07	46.57	1.85639e+07	1.43294e+07	108.37	3.25	1.7	0.0158944	1.8	0.248621	1.7566	pos	805.562	[M+H]+	Lipids and lipid-like molecules	Glycerophospholipids	Glycerophosphocholines		85082-02-6	HMDB0008147	BioDeepDB	MSI_level3
1-Palmitoyl-2-docosahexaenoyl-sn-glycero-3-phosphocholine	M807T415	806.577	414.7	7.717	C46H80NO8P		1.07527e+08	1.06871e+08	75.21	2.99118e+07	1.69586e+07	134.42	3.59	1.85	0.0316545	1.5	0.312011	1.62242	pos	805.563	[M+H]+	Lipids and lipid-like molecules	Glycerophospholipids	Glycerophosphocholines		59403-54-2	HMDB0007991	DeepMS	MSI_level2
Bottromycin A2 acid	M809T273_2	809.444	273	3.983	C41H60N8O7S		1.32274e+07	1.32803e+07	61.01	3.29416e+06	3.11658e+06	56.82	4.02	2.01	0.0229832	1.64	0.277435	1.70873	pos	808.433	[M+H]+	Organic acids and derivatives	Peptidomimetics	Hybrid peptides				DeepMS	MSI_level2
PC(18_1(11Z)_20_4(5Z,8Z,11Z,14Z))	M809T365_2	808.579	364.9	7.483	C46H82NO8P		1.75986e+07	1.81508e+07	38.82	7.61049e+06	4.65265e+06	112.91	2.31	1.21	0.0194789	1.71	0.264894	1.74259	pos	807.578	[M+H]+	Lipids and lipid-like molecules	Glycerophospholipids	Glycerophosphocholines			HMDB0008081	BioDeepDB	MSI_level3
10,11-Epoxy-3-geranylgeranylindole	M812T380_2	811.612	379.8	2.312	C28H39NO	C20526	1.02903e+07	6.04355e+06	126.86	1.88541e+07	1.85198e+07	23.56	0.55	-0.87	0.047388	1.32	0.361366	1.64065	pos	405.303	[2M+H]+				Biosynthesis of other secondary metabolites; Global and overview maps			MetaDNA	MSI_level3
TPU-0037C	M826T435_1	825.542	435.1	5.598	C46H72N4O9		5.69114e+06	5.79232e+06	26.51	8.3665e+06	7.06653e+06	30.51	0.68	-0.56	0.0415196	1.38	0.342953	1.57612	pos	824.53	[M+H]+							mzCloud	MSI_level2
Dihydroxyaerothionin	M847T44_3	846.846	43.7	0.819	C24H26Br4N4O10		6.89582e+06	6.86726e+06	31.23	3.88512e+06	3.56902e+06	25.64	1.77	0.83	0.00626191	2.2	0.183732	1.92903	pos	845.838	[M+H]+							mzCloud	MSI_level2
3,20-dimethyl-1,2,21,22-tetradehydro-2,3,20,21-tetrahydrobotryococcene	M878T264_2	877.847	263.6	6.417	C32H54	C20435	2.84464e+06	2.16984e+06	61.07	5.97045e+06	6.98575e+06	32.11	0.48	-1.07	0.0180188	1.74	0.25774	1.75099	pos	438.423	[2M+H]+							BioDeepDB	MSI_level1
Concanamycin A	M904T254_2	904.487	254.4	4.137	C46H75NO14	C15761	2.98057e+06	2.72228e+06	69.8	775848	540856	80.81	3.84	1.94	0.0345712	1.46	0.321052	1.61104	pos	865.52	[M+K]+	Phenylpropanoids and polyketides	Macrolides and analogues			80890-47-7	HMDB0250430	DeepMS	MSI_level2
plakoside A	M949T44_2	948.789	43.7	2.879	C57H105NO9		7.7831e+06	8.51634e+06	19.97	5.16954e+06	4.76207e+06	20.31	1.51	0.59	0.00653893	2.18	0.185047	1.92949	pos	947.779	[M+H]+							mzCloud	MSI_level2
1-Archaetidyl-1D-myo-inositol 3-phosphate; 1-Saturated archaetidyl-1D-myo-inositol 3-phosphate; Archaetidylinositol phosphate	M976T392_3	975.668	392.4	2.488	C49H100O14P2	C20642	2.34509e+06	1.86771e+06	45.72	4.06841e+06	4.14843e+06	26.15	0.58	-0.79	0.0165689	1.78	0.250006	1.78313	pos	974.659	[M+H]+							mzCloud	MSI_level2
bismuth sucrose octasulfate	M983T44_2	982.778	43.7	0.528	C12H22O35S8		5.03089e+06	4.81805e+06	35.13	3.19633e+06	2.73004e+06	41.13	1.57	0.65	0.0462697	1.33	0.359466	1.53497	pos	981.771	[M+H]+	Organic oxygen compounds	Organooxygen compounds	Carbohydrates and carbohydrate conjugates			HMDB0249270	mzCloud	MSI_level2
Malonate	M103T42	103.004	42.3	3.087	C3H4O4	C00383	2.24583e+06	2.20063e+06	18.22	1.55238e+06	1.55053e+06	19.16	1.45	0.53	0.00625206	2.2	0.10152	1.74581	neg	104.011	[M-H]-	Organic acids and derivatives	Carboxylic acids and derivatives	Dicarboxylic acids and derivatives	Lipid metabolism; Metabolism of other amino acids; Global and overview maps; Nucleotide metabolism	141-82-2	HMDB0000691	HMDB	MSI_level2
Glyceric acid	M105T43	105.02	43.3	1.676	C3H6O4	C00258	2.26199e+07	1.99213e+07	34.38	1.24677e+07	1.28154e+07	27.77	1.81	0.86	0.00940387	2.03	0.123465	1.67002	neg	106.027	[M-H]-	Organic oxygen compounds	Organooxygen compounds	Carbohydrates and carbohydrate conjugates	Carbohydrate metabolism; Lipid metabolism; Amino acid metabolism; Energy metabolism; Global and overview maps	473-81-4	HMDB0000139	DeepMS	MSI_level2
trans-1,2-Dihydrobenzene-1,2-diol	M111T40	111.046	40.2	3.148	C6H8O2	C04091	1.06913e+06	588077	127.19	3.08822e+06	3.40186e+06	26.07	0.35	-1.53	0.0103527	1.98	0.131234	1.82687	neg	112.052	[M-H]-	Organic oxygen compounds	Organooxygen compounds	Alcohols and polyols	Xenobiotics biodegradation and metabolism; Global and overview maps	17793-95-2	HMDB0001164	BioDeepDB	MSI_level1
2-Furoic acid	M111T42_2	111.009	42.3	3.901	C5H4O3	C01546	2.38093e+07	24420477	16.34	1.87921e+07	1.83591e+07	13.33	1.27	0.34	0.0258045	1.59	0.211752	1.52251	neg	112.016	[M-H]-	Organoheterocyclic compounds	Furans	Furoic acid and derivatives	Xenobiotics biodegradation and metabolism; Global and overview maps	88-14-2	HMDB0000617	BioDeepDB	MSI_level1
Fumaric Acid	M115T41_2	115.004	41.5	0.209	C4H4O4	C00122	1.09083e+07	9.72849e+06	23.09	1.94904e+07	1.84579e+07	32.83	0.56	-0.84	0.00357339	2.45	0.0763574	1.84256	neg	116.011	[M-H]-	Organic acids and derivatives	Carboxylic acids and derivatives	Dicarboxylic acids and derivatives	Cancer: overview; Metabolism of cofactors and vitamins; Chemical structure transformation maps; Signal transduction; Endocrine system; Carbohydrate metabolism; Xenobiotics biodegradation and metabolism; Amino acid metabolism; Energy metabolism; Global and overview maps	110-17-8	HMDB0000134	DeepMS	MSI_level2
Levulinic Acid	M115T51	115.04	50.7	1.53	C5H8O3		8.71816e+06	8.62263e+06	6.57	1.24999e+07	1.26804e+07	17.29	0.7	-0.52	0.00362611	2.44	0.0768213	1.92345	neg	116.048	[M-H]-	Organic acids and derivatives	Keto acids and derivatives	Gamma-keto acids and derivatives		123-76-2	HMDB0000720	DeepMS	MSI_level2
2-Oxopentanoic acid	M115T66	115.04	65.8	0.661	C5H8O3	C06255	1.70272e+07	1.70362e+07	9.34	2.5256e+07	2.41746e+07	17.14	0.67	-0.57	0.000606663	3.22	0.0313497	2.00638	neg	116.048	[M-H]-	Organic acids and derivatives	Keto acids and derivatives	Short-chain keto acids and derivatives		1821-02-9	HMDB0001865	DeepMS	MSI_level2
4-Vinylphenol	M119T242	119.051	241.8	4.838	C8H8O	C05627	91523.1	70390.2	91.94	1.14801e+06	1.06975e+06	63.9	0.08	-3.65	0.000529914	3.28	0.0295002	2.00513	neg	120.058	[M-H]-	Benzenoids	Benzene and substituted derivatives	Styrenes	Biosynthesis of other secondary metabolites	2628-17-3	HMDB0004072	DeepMS	MSI_level2
2-Methylbenzyl alcohol	M121T242	121.067	242.3	7.561	C8H10O	C07213	661113	704942	16.07	333099	411263	49.94	1.98	0.99	0.0449747	1.35	0.269144	1.50674	neg	122.073	[M-H]-				Xenobiotics biodegradation and metabolism; Global and overview maps	89-95-2		BioDeepDB	MSI_level1
Aminohydroquinone	M124T83	124.04	82.9	7.254	C6H7NO2	C14604	1.91416e+07	2.02979e+07	38.55	6.96952e+06	6.26988e+06	51.99	2.75	1.46	0.0105899	1.98	0.132596	1.61751	neg	125.048	[M-H]-				Xenobiotics biodegradation and metabolism; Global and overview maps	20734-68-3		BioDeepDB	MSI_level1
Cyanuric acid	M128T417	128.011	417.1	4.184	C3H3N3O3	C06554	1.54178e+07	1.24121e+07	65.94	4.91647e+06	4.73018e+06	61.44	3.14	1.65	0.0258748	1.59	0.212101	1.51949	neg	129.017	[M-H]-	Organoheterocyclic compounds	Triazines	1,3,5-triazines	Xenobiotics biodegradation and metabolism; Global and overview maps	108-80-5	HMDB0041861	BioDeepDB	MSI_level3
2-Methyl-2-vinyloxirane	M129T335	129.055	334.8	3.993	C5H8O	C21373	4.48552e+06	5.13155e+06	40.76	8.46439e+06	9.61924e+06	35.34	0.53	-0.92	0.0310376	1.51	0.230238	1.53719	neg	84.0575	[M+HCOO]-							BioDeepDB	MSI_level3
Ketoleucine	M129T69	129.056	68.7	2.139	C6H10O3	C00233	1.37339e+08	1.39814e+08	19.99	2.32484e+08	2.45937e+08	18.45	0.59	-0.76	0.001018	2.99	0.0420845	1.98266	neg	130.063	[M-H]-	Organic acids and derivatives	Keto acids and derivatives	Short-chain keto acids and derivatives	Amino acid metabolism; Biosynthesis of other secondary metabolites; Global and overview maps	816-66-0	HMDB0000695	DeepMS	MSI_level2
L-Arabinose	M131T85	131.037	85.1	10.234	C5H10O5	C00259	2.44159e+06	1.5975e+06	69.73	6.94219e+06	7.21274e+06	37.88	0.35	-1.51	0.0043499	2.36	0.085964	1.79712	neg	150.053	[M-H2O-H]-	Organic oxygen compounds	Organooxygen compounds	Carbohydrates and carbohydrate conjugates	Carbohydrate metabolism; Membrane transport; Global and overview maps	5328-37-0	HMDB0000646	DeepMS	MSI_level2
4-methylthiobutanaldoxime	M132T67	132.049	66.8	4.126	C5H11NOS	C17241	315972	359901	46.64	120298	61288.4	130.95	2.63	1.39	0.0237101	1.63	0.202645	1.55384	neg	133.056	[M-H]-				Biosynthesis of other secondary metabolites; Global and overview maps			mzCloud	MSI_level2
L-Malic acid	M133T42	133.015	41.9	1.323	C4H6O5	C00149	1.16957e+08	1.03862e+08	28.84	2.22511e+08	2.11992e+08	32.59	0.53	-0.93	0.00324608	2.49	0.0728036	1.85829	neg	134.022	[M-H]-	Organic acids and derivatives	Hydroxy acids and derivatives	Beta hydroxy acids and derivatives	Cancer: overview; Chemical structure transformation maps; Signal transduction; Sensory system; Endocrine system; Excretory system; Carbohydrate metabolism; Cancer: specific types; Energy metabolism; Global and overview maps	636-61-3	HMDB0031518	DeepMS	MSI_level2
L-threonic acid	M135T43_3	135.03	43.2	1.303	C4H8O5	C01620	8.98627e+07	7.6808e+07	27.02	5.8358e+07	6.04487e+07	23.93	1.54	0.62	0.0144955	1.84	0.158148	1.60077	neg	136.038	[M-H]-	Organic oxygen compounds	Organooxygen compounds	Carbohydrates and carbohydrate conjugates	Carbohydrate metabolism; Global and overview maps	7306-96-9	HMDB0000943	DeepMS	MSI_level2
3-chlorobenzoate	M136T449	135.972	449.2	3.971	C7H4ClO2-		4.38784e+06	4.01499e+06	74.81	8.04584e+06	9.00727e+06	30.51	0.55	-0.87	0.0422259	1.37	0.261705	1.37926	neg	154.99	[M-H2O-H]-	Benzenoids	Benzene and substituted derivatives	Benzoic acids and derivatives		16887-60-8	HMDB0304117	BioDeepDB	MSI_level3
2,6-Dimethylbenzenethiol	M137T236	137.044	236.5	5.534	C8H10S		1.13119e+06	1.21403e+06	23.38	464164	450611	19.44	2.44	1.29	4.38416e-05	4.36	0.00848448	2.15301	neg	138.05	[M-H]-	Benzenoids	Thiophenols			118-72-9	HMDB0032019	BioDeepDB	MSI_level3
2-Pentylfuran	M137T237_2	137.098	237.1	4.501	C9H14O		5074.48	4097.94	57.79	84245.5	91721	82.89	0.06	-4.05	0.0157365	1.8	0.166004	1.72371	neg	138.105	[M-H]-	Organoheterocyclic compounds	Heteroaromatic compounds			3777-69-3	HMDB0013824	mzCloud	MSI_level2
6-Chlorohydroxyquinol	M141T43	140.976	43.1	10.785	C6H5ClO3	C06328	3.83387e+06	3.77344e+06	16.84	2.37079e+06	2.67465e+06	32.98	1.62	0.69	0.0137865	1.86	0.15483	1.60338	neg	159.993	[M-H2O-H]-				Xenobiotics biodegradation and metabolism; Global and overview maps	150097-90-8		mzCloud	MSI_level2
N-Methyl-L-glutamic acid	M142T42	142.051	42.1	4.639	C6H11NO4	C01046	3.50093e+06	3.5445e+06	13.37	399430	394730	20.54	8.76	3.13	7.60838e-10	9.12	5.81889e-06	2.35839	neg	161.069	[M-H2O-H]-	Organic acids and derivatives	Carboxylic acids and derivatives	Amino acids, peptides, and analogues	Energy metabolism; Global and overview maps	35989-16-3	HMDB0062660	DeepMS	MSI_level2
Alpha-Ketoglutaric Acid	M145T42	145.015	41.6	0.166	C5H6O5	C00026	1.02349e+08	9.48755e+07	16.66	2.29676e+08	2.16108e+08	21.9	0.45	-1.17	2.24674e-05	4.65	0.00765247	2.17179	neg	146.022	[M-H]-	Organic acids and derivatives	Keto acids and derivatives	Gamma-keto acids and derivatives	Cancer: overview; Metabolism of other amino acids; Signal transduction; Nervous system; Endocrine system; Excretory system; Carbohydrate metabolism; Digestive system; Xenobiotics biodegradation and metabolism; Amino acid metabolism; Chemical structure transformation maps; Global and overview maps	328-50-7	HMDB0000208	DeepMS	MSI_level2
Methyl 2-(methylthio)butyrate	M147T43_2	147.05	42.7	7.339	C6H12O2S		4.34893e+06	3.85298e+06	33.8	6.13816e+06	6.04789e+06	17.56	0.71	-0.5	0.0284696	1.55	0.22176	1.51687	neg	148.056	[M-H]-	Lipids and lipid-like molecules	Fatty Acyls	Fatty acid esters		51534-66-8	HMDB0041306	BioDeepDB	MSI_level3
2-Hydroxy-3-chloropenta-2,4-dienoate	M147T58	146.983	58.4	14.59	C5H5ClO3	C11353	9.31443e+06	8.86765e+06	15.14	1.71738e+07	1.62514e+07	17.31	0.54	-0.88	3.86189e-05	4.41	0.00848448	2.17454	neg	147.993	[M-H]-				Xenobiotics biodegradation and metabolism; Global and overview maps			BioDeepDB	MSI_level1
Phenylglyoxylic acid	M149T69	149.025	68.7	5.931	C8H6O3	C02137	1.82864e+06	1.61463e+06	39.97	736105	645566	38.84	2.48	1.31	0.0014725	2.83	0.0502459	1.88727	neg	150.032	[M-H]-	Benzenoids	Benzene and substituted derivatives	Benzoyl derivatives	Amino acid metabolism; Xenobiotics biodegradation and metabolism; Global and overview maps	611-73-4	HMDB0001587	BioDeepDB	MSI_level1
2-Hydroxyphenylacetic acid	M151T66	151.041	66.2	1.165	C8H8O3	C05852	3.50379e+06	3.4108e+06	11.23	1.69842e+06	1.63992e+06	15.2	2.06	1.04	2.32463e-06	5.63	0.00296313	2.2402	neg	152.048	[M-H]-	Benzenoids	Benzene and substituted derivatives	Phenylacetic acids	Amino acid metabolism; Xenobiotics biodegradation and metabolism; Global and overview maps	614-75-5	HMDB0000669	DeepMS	MSI_level2
2,6-Dihydroxybenzoic Acid	M153T179	153.02	179.4	2.457	C7H6O4	C21298	2.0374e+07	1.8504e+07	46.64	5.48035e+06	4.72016e+06	68.81	3.72	1.89	0.0023144	2.64	0.0639622	1.89826	neg	154.027	[M-H]-	Benzenoids	Benzene and substituted derivatives	Benzoic acids and derivatives	Xenobiotics biodegradation and metabolism; Global and overview maps	303-07-1	HMDB0013676	DeepMS	MSI_level2
2-Furancarboxaldehyde	M155T41	155.036	40.7	3.994	C5H4O2	C14279	2.61763e+06	2.71613e+06	49.18	741567	730073	18.93	3.53	1.82	0.00785137	2.11	0.114082	1.8959	neg	96.0211	[M+CH3CO2]-	Organic oxygen compounds	Organooxygen compounds	Carbonyl compounds	Xenobiotics biodegradation and metabolism; Global and overview maps	98-01-1	HMDB0032914	BioDeepDB	MSI_level1
2,5-Furandicarboxylic acid	M155T48_1	154.997	47.9	11.594	C6H4O5	C20450	4.22752e+06	4.08462e+06	16.77	7.24462e+06	7.04202e+06	21.44	0.58	-0.78	0.000694534	3.16	0.0331987	2.02674	neg	156.006	[M-H]-	Organoheterocyclic compounds	Furans	Furoic acid and derivatives	Xenobiotics biodegradation and metabolism; Global and overview maps	3238-40-2	HMDB0004812	BioDeepDB	MSI_level1
5-(dihydroxymethyl)-2-furoic acid	M157T48	157.012	47.8	12.395	C6H6O5	C20901	1.65883e+08	1.56136e+08	17.1	2.79087e+08	2.67637e+08	15.19	0.59	-0.75	0.000132663	3.88	0.0131767	2.12299	neg	158.022	[M-H]-							mzCloud	MSI_level2
3-Hexanone	M159T222	159.103	222	4.635	C6H12O		1.08048e+06	1.07939e+06	45.79	524580	327914	65.07	2.06	1.04	0.0485676	1.31	0.279808	1.39115	neg	100.089	[M+CH3CO2]-	Organic oxygen compounds	Organooxygen compounds	Carbonyl compounds		589-38-8	HMDB0000753	BioDeepDB	MSI_level3
2,4-DICHLOROTOLUENE	M159T34	158.978	33.8	5.805	C7H6Cl2	C18300	1.69361e+06	1.67173e+06	10.84	1.45028e+06	1.48514e+06	7.53	1.17	0.22	0.0186622	1.73	0.181344	1.53411	neg	159.985	[M-H]-				Xenobiotics biodegradation and metabolism; Global and overview maps	95-73-8		BioDeepDB	MSI_level3
D-2-aminoadipic acid	M160T43	160.062	43.3	3.274	C6H11NO4		4.97685e+06	4.47272e+06	24.88	3.03963e+06	3.01297e+06	17.05	1.64	0.71	0.00262565	2.58	0.0678412	1.81706	neg	161.069	[M-H]-	Organic acids and derivatives	Carboxylic acids and derivatives	Amino acids, peptides, and analogues		7620-28-2		DeepMS	MSI_level2
Lumazine	M163T43_1	163.025	42.5	14.869	C6H4N4O2	C03212	5.023e+06	4.47488e+06	31.1	3.39005e+06	3.13009e+06	20.61	1.48	0.57	0.0214732	1.67	0.192529	1.54801	neg	164.035	[M-H]-	Organoheterocyclic compounds	Pteridines and derivatives			487-21-8	HMDB0254198	DeepMS	MSI_level2
Rhamnose	M163T43_2	163.062	43.2	3.718	C6H12O5	C00507	1.30325e+06	1.307e+06	11.38	524333	208186	97.1	2.49	1.31	0.0187636	1.73	0.181421	1.73647	neg	164.069	[M-H]-	Organic oxygen compounds	Organooxygen compounds	Carbohydrates and carbohydrate conjugates	Carbohydrate metabolism; Global and overview maps	3615-41-6		MoNA	MSI_level2
Ethylparaben	M165T278	165.056	278.4	0.694	C9H10O3		4.59907e+06	4.34739e+06	43.39	2.34208e+06	1.92769e+06	52.95	1.96	0.97	0.0198385	1.7	0.185083	1.56002	neg	166.063	[M-H]-	Benzenoids	Benzene and substituted derivatives	Benzoic acids and derivatives		120-47-8	HMDB0032573	BioDeepDB	MSI_level1
Isophthalic acid	M165T75	165.02	75	2.278	C8H6O4	C22203	2.3909e+06	2.40214e+06	34.19	1.40506e+06	1.14499e+06	37.63	1.7	0.77	0.0259762	1.59	0.212323	1.47859	neg	166.027	[M-H]-	Benzenoids	Benzene and substituted derivatives	Benzoic acids and derivatives		121-91-5		DeepMS	MSI_level2
Diethyl fumarate	M171T42_2	171.067	41.8	1.878	C8H12O4		669482	721884	39.38	254656	172232	83.35	2.63	1.39	0.0151817	1.82	0.162164	1.61851	neg	172.074	[M-H]-	Lipids and lipid-like molecules	Fatty Acyls	Fatty acid esters		623-91-6	HMDB0038601	mzCloud	MSI_level2
Bromobenzene-3,4-oxide	M171T48_1	170.945	48.1	0.138	C6H5BrO	C14839	2.572e+07	2.61808e+07	7.67	2.1786e+07	2.1623e+07	6.96	1.18	0.24	0.00312924	2.5	0.0716539	1.84119	neg	171.952	[M-H]-	Organoheterocyclic compounds	Epoxides		Xenobiotics biodegradation and metabolism	51981-75-0	HMDB0060448	MetaDNA	MSI_level3
Phenyl hydrogen sulfate	M173T112	172.992	112.5	2.174	C6H6O4S	C00850	3.432e+07	2.47199e+07	95.91	3.67088e+06	3.71984e+06	49.22	9.35	3.22	0.00141949	2.85	0.0496355	1.94692	neg	173.999	[M-H]-	Organic acids and derivatives	Organic sulfuric acids and derivatives	Arylsulfates		937-34-8	HMDB0060015	DeepMS	MSI_level2
Formiminoglutamic acid	M173T43_1	173.057	43.2	3.597	C6H10N2O4	C00439	3.87585e+06	3.81316e+06	20.11	2.69416e+06	2.77275e+06	25.57	1.44	0.52	0.0217547	1.66	0.194142	1.54498	neg	174.064	[M-H]-	Organic acids and derivatives	Carboxylic acids and derivatives	Amino acids, peptides, and analogues	Amino acid metabolism; Global and overview maps	816-90-0	HMDB0000854	BioDeepDB	MSI_level1
N-alpha-acetylornithine	M173T48_2	173.094	48.1	4.269	C7H14N2O3	C00437	1559472	1.64577e+06	53.8	227962	211166	55.76	6.84	2.77	0.000804427	3.09	0.0361105	1.96629	neg	174.1	[M-H]-	Organic acids and derivatives	Carboxylic acids and derivatives	Amino acids, peptides, and analogues	Amino acid metabolism; Global and overview maps	6205-08-9	HMDB0003357	BioDeepDB	MSI_level1
Tricarballylic Acid	M175T43_1	175.026	43.1	2.72	C6H8O6	C19806	5.17253e+06	4.99837e+06	24.97	8.27887e+06	8.05495e+06	22.64	0.62	-0.68	0.00641967	2.19	0.10329	1.77144	neg	176.032	[M-H]-	Organic acids and derivatives	Carboxylic acids and derivatives	Tricarboxylic acids and derivatives		99-14-9	HMDB0031193	DeepMS	MSI_level2
(1S)-(+)-Ketopinic acid	M181T237	181.088	237	2.629	C10H14O3		920507	707881	61.24	3.61551e+06	3.47898e+06	49.01	0.25	-1.97	0.00152312	2.82	0.0513164	1.93687	neg	182.095	[M-H]-	Lipids and lipid-like molecules	Prenol lipids	Monoterpenoids		40724-67-2		DeepMS	MSI_level2
2-(Methylthio)ethanol	M183T67	183.05	67.1	9.785	C3H8OS		2.03077e+06	2.03464e+06	37.27	906951	943404	44.59	2.24	1.16	0.0090044	2.05	0.120605	1.73665	neg	92.0296	[2M-H]-	Organosulfur compounds	Thioethers	Dialkylthioethers		5271-38-5	HMDB0032425	mzCloud	MSI_level2
Plumbagin	M187T43_2	187.043	42.7	12.168	C11H8O3	C10387	2.31144e+07	2.10928e+07	23.33	3.51077e+07	3.49087e+07	5.2	0.66	-0.6	0.00301149	2.52	0.0713994	2.04671	neg	188.048	[M-H]-	Benzenoids	Naphthalenes	Naphthoquinones		481-42-5	HMDB0256646	DeepMS	MSI_level2
Afalanine	M188T184	188.072	183.8	0.75	C11H13NO3		985996	1.00681e+06	41.44	447861	371734	45.39	2.2	1.14	0.0112621	1.95	0.13873	1.6808	neg	207.09	[M-H2O-H]-	Organic acids and derivatives	Carboxylic acids and derivatives	Amino acids, peptides, and analogues		2901-75-9	HMDB0255056	DeepMS	MSI_level2
Permethric acid	M189T94	188.987	94.1	6.564	C8H10Cl2O2	C19844	1.98184e+07	2.17265e+07	41.07	4.89503e+06	4.08062e+06	45.18	4.05	2.02	0.000769865	3.11	0.0353602	2.00713	neg	208.006	[M-H2O-H]-					55667-40-8		BioDeepDB	MSI_level1
2-Methylhippuric Acid	M192T117	192.067	117.2	1.437	C10H11NO3	C01586	4.87298e+07	4.95897e+07	17.09	2.88664e+07	2.95392e+07	21.77	1.69	0.76	0.0011212	2.95	0.0437499	1.93457	neg	193.074	[M-H]-	Benzenoids	Benzene and substituted derivatives	Benzoic acids and derivatives	Amino acid metabolism; Global and overview maps	42013-20-7	HMDB0011723	DeepMS	MSI_level2
Ribonolactone	M193T344	193.034	344.1	8.161	C5H8O5	C00652	3.6616e+06	3.33407e+06	43.7	1.19977e+06	1.36004e+06	31.53	3.05	1.61	0.00258203	2.59	0.067628	1.85533	neg	148.037	[M+HCOO]-	Organic oxygen compounds	Organooxygen compounds	Carbohydrates and carbohydrate conjugates		2782-09-4	HMDB0302833	BioDeepDB	MSI_level3
(±)-Sulfobutanedioic acid	M197T37	196.977	36.8	3.817	C4H6O7S		237273	239153	16.05	124303	111609	31.78	1.91	0.93	0.000479578	3.32	0.0289099	2.03036	neg	197.983	[M-H]-	Lipids and lipid-like molecules	Fatty Acyls	Fatty acids and conjugates		5138-18-1	HMDB0040585	mzCloud	MSI_level2
3-Bromo-4-hydroxybenzoic acid	M197T40	196.924	39.7	2.857	C7H5BrO3	C21850	22825196	2.27203e+07	11.86	1.59721e+07	1.48165e+07	24.67	1.43	0.52	0.00761001	2.12	0.112575	1.76828	neg	215.942	[M-H2O-H]-					14348-41-5		BioDeepDB	MSI_level1
Vanillylmandelic acid (VMA)	M197T69	197.044	68.5	7.331	C9H10O5	C05584	2.34896e+07	2.3341e+07	23.78	4.35929e+07	4.55878e+07	19.67	0.54	-0.89	0.000730952	3.14	0.0344773	2.01312	neg	198.053	[M-H]-	Benzenoids	Phenols	Methoxyphenols	Amino acid metabolism; Global and overview maps	55-10-7	HMDB0000291	BioDeepDB	MSI_level1
4-Vinylphenol sulfate	M199T242	199.007	241.8	1.747	C8H8O4S		6.20652e+06	4.73467e+06	48.58	6.77734e+07	6.35359e+07	63.59	0.09	-3.45	4.46279e-05	4.35	0.00848448	2.15198	neg	200.014	[M-H]-					131351-90-1	HMDB0062775	mzCloud	MSI_level2
Carbamoyl phosphate	M200T216_1	199.998	215.9	5.186	CH4NO5P	C00169	2.33062e+06	1487823	92.67	684982	576745	109.32	3.4	1.77	0.0240397	1.62	0.202707	1.53489	neg	140.983	[M+CH3CO2]-	Organic acids and derivatives	Organic phosphoric acids and derivatives		Energy metabolism; Amino acid metabolism; Global and overview maps; Nucleotide metabolism	590-55-6	HMDB0001096	BioDeepDB	MSI_level3
Poly(difluoromethylene), alpha-(2-((2-carboxyethyl)thio)ethyl)-omega-fluoro-	M201T249	201.023	248.8	14.804	C6H9F3O2S		5.28043e+07	5.52694e+07	24.44	2.24434e+07	1.26623e+07	124.73	2.35	1.23	0.0235077	1.63	0.202463	1.70192	neg	202.028	[M-H]-	Lipids and lipid-like molecules	Fatty Acyls	Fatty acids and conjugates		65530-83-8		DeepMS	MSI_level2
cis-1,2-Dihydroxycyclohexa-3,5-diene-1-carboxylate	M201T357	201.041	357.1	4.674	C7H8O4	C06321	1.61747e+07	1.15821e+07	54.74	4.81583e+07	4.98598e+07	50.99	0.34	-1.57	0.0173151	1.76	0.173787	1.56723	neg	156.042	[M+HCOO]-				Xenobiotics biodegradation and metabolism; Global and overview maps			BioDeepDB	MSI_level3
3,4-Dihydro-3,4-dihydroxybenzoic acid	M201T47	201.038	46.6	12.238	C7H8O4	C20710	4.0336e+07	3.9409e+07	37.26	1.3138e+08	1.1796e+08	29.97	0.31	-1.7	5.54744e-05	4.26	0.00848536	2.17269	neg	156.042	[M+HCOO]-				Amino acid metabolism	108646-25-9		BioDeepDB	MSI_level1
2-Amino-5-chlorophenol	M202T249	202.027	248.8	2.683	C6H6ClNO	C20669	4.3196e+06	4.48664e+06	24.48	1.66211e+06	681048	148.95	2.6	1.38	0.0152567	1.82	0.162512	1.78771	neg	143.014	[M+CH3CO2]-					28443-50-7		BioDeepDB	MSI_level3
3,4-Dichloroaniline	M206T202_1	205.979	202.1	3.366	C6H5Cl2N	C02791	1.61007e+07	1.49247e+07	40.98	2.77614e+06	1.52517e+06	114.43	5.8	2.54	0.00683266	2.17	0.106212	1.90726	neg	160.98	[M+HCOO]-	Benzenoids	Benzene and substituted derivatives	Halobenzenes		95-76-1	HMDB0246025	BioDeepDB	MSI_level1
Glucaric Acid	M209T42_2	209.031	42.4	0.364	C6H10O8	C00818	1.69097e+07	1.65229e+07	19.66	8.65173e+06	8.16379e+06	19.79	1.95	0.97	0.000115	3.94	0.0126141	2.12117	neg	210.038	[M-H]-	Organic oxygen compounds	Organooxygen compounds	Carbohydrates and carbohydrate conjugates	Carbohydrate metabolism; Global and overview maps	5793-89-5	HMDB0000663	DeepMS	MSI_level2
Dodecanedioic acid	M211T218	211.134	217.6	0.668	C12H22O4	C02678	948464	806265	40.2	371986	478118	60.36	2.55	1.35	0.02674	1.57	0.215045	1.5923	neg	230.152	[M-H2O-H]-	Lipids and lipid-like molecules	Fatty Acyls	Fatty acids and conjugates		693-23-2	HMDB0000623	DeepMS	MSI_level2
4-(Glutamylamino) butanoate	M213T76	213.087	75.9	6.923	C9H16N2O5	C15767	870625	442186	124.65	2.14292e+06	2.1949e+06	53.33	0.41	-1.3	0.020973	1.68	0.190144	1.56494	neg	232.106	[M-H2O-H]-	Organic acids and derivatives	Carboxylic acids and derivatives	Amino acids, peptides, and analogues	Amino acid metabolism; Global and overview maps	5105-96-4	HMDB0012161	BioDeepDB	MSI_level1
3-hydroxylaurate	M215T261	215.166	260.7	4.838	C12H24O3		762694	779781	12.72	408844	391462	61.07	1.87	0.9	0.0331785	1.48	0.236046	1.59166	neg	216.173	[M-H]-	Organic acids and derivatives	Hydroxy acids and derivatives	Medium-chain hydroxy acids and derivatives		45162-48-9	HMDB0000387	BioDeepDB	MSI_level1
Homomethionine	M222T167	222.082	167.2	4.736	C6H13NO2S	C17213	180898	84954.6	105.68	747125	664869	40.53	0.24	-2.05	0.000816831	3.09	0.0361105	2.00743	neg	163.067	[M+CH3CO2]-	Organic acids and derivatives	Carboxylic acids and derivatives	Amino acids, peptides, and analogues	Biosynthesis of other secondary metabolites; Global and overview maps	25148-30-5	HMDB0030406	BioDeepDB	MSI_level3
N5,N5-dimethyl-4-nitro-2,1,3-benzothiadiazol-5-amine	M223T331	223.029	330.8	2.324	C8H8N4O2S		5.60394e+07	5.42306e+07	36.48	3.41641e+07	3.46943e+07	18.36	1.64	0.71	0.0226364	1.65	0.197733	1.55076	neg	224.037	[M-H]-							BioDeepDB	MSI_level3
S-Carboxymethyl-L-cysteine	M224T41	224.024	41.2	2.986	C5H9NO4S	C03727	5.87595e+06	5.53872e+06	32.43	1.24068e+07	1.19778e+07	55.9	0.47	-1.08	0.0279866	1.55	0.219938	1.50009	neg	179.025	[M+HCOO]-	Organic acids and derivatives	Carboxylic acids and derivatives	Amino acids, peptides, and analogues		638-23-3	HMDB0029415	BioDeepDB	MSI_level1
Azacitidine	M225T49_2	225.062	48.6	9.593	C8H12N4O5	C11262	5.47794e+08	5.76111e+08	17.51	4.38347e+08	4.40404e+08	10.77	1.25	0.32	0.0393111	1.41	0.251917	1.45834	neg	244.082	[M-H2O-H]-	Organic oxygen compounds	Organooxygen compounds	Carbohydrates and carbohydrate conjugates		320-67-2	HMDB0015063	DeepMS	MSI_level2
Urolithin C	M226T49	226.004	48.8	1.122	C13H8O5	C73197	528718	247027	101.53	2.15075e+06	2.12112e+06	10.81	0.25	-2.02	0.00465746	2.33	0.0892738	2.00768	neg	244.037	[M-NH3-H]-					165393-06-6		mzCloud	MSI_level2
4,7-Dihydro-5-(4-methyl-3-pentenyl)-1,2,3-trithiepin	M231T264_1	231.034	263.6	1.875	C10H16S3		1.14619e+06	1.14573e+06	52.05	249516	250168	71.43	4.59	2.2	0.00808645	2.09	0.115383	1.75507	neg	232.041	[M-H]-	Organosulfur compounds	Organic trisulfides			73188-26-8	HMDB0038182	BioDeepDB	MSI_level3
5-L-Glutamyl-taurine	M236T47	236.022	47	4.36	C7H14N2O6S	C05844	342252	40166.9	143.18	1.70015e+06	1.68114e+06	18.75	0.2	-2.31	0.0110763	1.96	0.13721	1.86827	neg	254.057	[M-NH3-H]-	Organic acids and derivatives	Carboxylic acids and derivatives	Amino acids, peptides, and analogues	Metabolism of other amino acids	56488-60-9	HMDB0004195	mzCloud	MSI_level2
5-Methylthioribose	M239T337	239.06	336.9	2.177	C6H12O4S	C03089	80477767	8.73622e+07	29.7	3.86597e+07	2.39529e+07	73.8	2.08	1.06	0.0185878	1.73	0.181344	1.5341	neg	180.046	[M+CH3CO2]-	Organic oxygen compounds	Organooxygen compounds	Carbohydrates and carbohydrate conjugates	Chemical structure transformation maps; Amino acid metabolism; Global and overview maps	624740-12-1	HMDB0001087	BioDeepDB	MSI_level3
Phosphohexose	M241T43	241.013	43.3	4.659	C6H11O8P		134859	80974	119.59	343902	371283	41.23	0.39	-1.35	0.0287347	1.54	0.222911	1.4758	neg	242.019	[M-H]-	Organic oxygen compounds	Organooxygen compounds	Carbohydrates and carbohydrate conjugates			HMDB0256479	mzCloud	MSI_level2
Guanidinoethyl methyl phosphate	M242T63	242.053	63.2	8.857	C4H12N3O4P	C04071	1.45124e+07	1.47137e+07	8.04	1.07342e+07	1.11113e+07	12.68	1.35	0.44	0.000906118	3.04	0.038479	1.95977	neg	197.056	[M+HCOO]-					1119-53-5		BioDeepDB	MSI_level1
2-Chlorothioxanthone	M245T253	244.986	253.4	11.691	C13H7ClOS		2.04296e+06	1.99424e+06	14.13	1.71044e+06	1.69925e+06	9.02	1.19	0.26	0.0277871	1.56	0.219541	1.47032	neg	245.991	[M-H]-					86-39-5		BioDeepDB	MSI_level3
1-[(Benzyloxy)carbonyl]pyrrolidine-2-carboxylic acid	M248T238_2	248.096	238.1	11.592	C13H15NO4		177405	192404	59.43	412949	418801	39.32	0.43	-1.22	0.0195864	1.71	0.184557	1.59079	neg	249.101	[M-H]-	Organic acids and derivatives	Carboxylic acids and derivatives	Amino acids, peptides, and analogues		3160-46-1		DeepMS	MSI_level2
Macromomycin B	M248T66	248.054	65.7	9.849	C12H11NO5		5.92322e+06	5.20451e+06	28.17	8.66066e+06	8.61463e+06	21.66	0.68	-0.55	0.0194498	1.71	0.184099	1.61812	neg	249.064	[M-H]-	Organoheterocyclic compounds	Benzoxazines	Benzoxazinones		70213-45-5	HMDB0254293	mzCloud	MSI_level2
Vestitol, (-)-	M254T222	254.072	222.3	5.399	C16H16O4	C16225	1.17695e+06	1.15539e+06	43.18	497122	196403	161.75	2.37	1.24	0.0164827	1.78	0.169683	1.62136	neg	272.105	[M-NH3-H]-				Biosynthesis of other secondary metabolites	35878-41-2		mzCloud	MSI_level2
Vestitol	M254T234	254.072	234.4	5.399	C16H16O4	C10540	332478	311549	82.67	63825.8	64478.6	7.59	5.21	2.38	0.0366984	1.44	0.244693	1.59623	neg	272.105	[M-NH3-H]-					56701-24-7	HMDB0133781	BioDeepDB	MSI_level3
(±)-Menthyl acetate	M257T263	257.176	263.3	0.185	C12H22O2	C09870	3.31815e+06	2.77965e+06	66.3	1.12388e+06	957593	79.71	2.95	1.56	0.0313464	1.5	0.230904	1.52299	neg	198.162	[M+CH3CO2]-	Lipids and lipid-like molecules	Prenol lipids	Monoterpenoids		29066-34-0	HMDB0041264	MetaDNA	MSI_level3
2-Oxo-3-hydroxy-4-phosphobutanoic acid	M259T46_1	258.983	45.6	12.969	C4H7O8P	C06054	3.44931e+06	3.39826e+06	11.17	2.09828e+06	2.11063e+06	21.94	1.64	0.72	0.000438083	3.36	0.0283937	2.01274	neg	213.988	[M+HCOO]-	Organic acids and derivatives	Keto acids and derivatives	Short-chain keto acids and derivatives	Metabolism of cofactors and vitamins; Global and overview maps		HMDB0006801	mzCloud	MSI_level2
Treosulfan	M259T46_2	258.998	46.1	9.394	C6H14O8S2	C19557	3.63628e+06	3.1952e+06	37.83	1.40279e+07	1.26982e+07	27.59	0.26	-1.95	1.46998e-05	4.83	0.0070265	2.22194	neg	278.013	[M-H2O-H]-	Organic acids and derivatives	Organic sulfonic acids and derivatives	Organosulfonic acids and derivatives		299-75-2	HMDB0042046	BioDeepDB	MSI_level3
4,4'-Methylenebis(2-chloroaniline)	M265T68	265.031	68.5	1.989	C13H12Cl2N2	C10999	4.93197e+06	4.81549e+06	25.98	9.41262e+06	9.8229e+06	20.91	0.52	-0.93	0.000940998	3.03	0.0393265	1.99471	neg	266.038	[M-H]-	Benzenoids	Benzene and substituted derivatives	Diphenylmethanes		101-14-4	HMDB0244288	mzCloud	MSI_level2
Farnesol	M267T338	267.197	337.8	2.232	C15H26O	C01126	2.02218e+06	2.20221e+06	56.17	368080	303137	47.55	5.49	2.46	0.000915687	3.04	0.038479	1.98584	neg	222.198	[M+HCOO]-	Lipids and lipid-like molecules	Prenol lipids	Sesquiterpenoids	Global and overview maps; Metabolism of terpenoids and polyketides	4602-84-0	HMDB0004305	MetaDNA	MSI_level3
5-Hydroxybenzimidazole	M267T364	267.091	363.5	9.193	C7H6N2O	C21764	5.85866e+06	5.84333e+06	18.93	4.17463e+06	4.31669e+06	23.16	1.4	0.49	0.0265723	1.58	0.214663	1.49222	neg	134.048	[2M-H]-					149471-91-0		BioDeepDB	MSI_level3
Dimethylpropiothetin	M267T47	267.073	47.3	1.586	C5H10O2S	C04022	9.91251e+06	8.76147e+06	26.51	1.49919e+07	1.4235e+07	18.88	0.66	-0.6	0.00566123	2.25	0.0983292	1.77516	neg	134.04	[2M-H]-	Organic acids and derivatives	Carboxylic acids and derivatives	Carboxylic acid derivatives	Energy metabolism; Global and overview maps	7314-30-9	HMDB0251405	MetaDNA	MSI_level3
Temurin	M269T47_2	269.088	47.3	4.236	C9H12N4O3		3.12919e+08	3.21575e+08	16.26	6.18488e+08	6.07038e+08	17.56	0.51	-0.98	3.35559e-05	4.47	0.00848448	2.16375	neg	224.091	[M+HCOO]-	Organoheterocyclic compounds	Imidazopyrimidines	Purines and purine derivatives		2309-49-1	HMDB0004328	BioDeepDB	MSI_level3
Tetramethylpyrazine	M271T261	271.192	260.9	1.512	C8H12N2		1.21805e+06	1.04901e+06	46.57	705497	702422	17.61	1.73	0.79	0.0295807	1.53	0.224437	1.50533	neg	136.1	[2M-H]-	Organoheterocyclic compounds	Diazines	Pyrazines		1124-11-4	HMDB0036584	BioDeepDB	MSI_level3
Dihydrobaicalein	M271T37	271.058	36.5	12.889	C15H12O5		110721	123717	30.45	193553	189439	33.24	0.57	-0.81	0.0259453	1.59	0.212323	1.5457	neg	272.068	[M-H]-					35683-17-1	HMDB0134891	mzCloud	MSI_level2
Ophthalmic acid	M271T47	271.092	47.3	3.888	C11H19N3O6	C21016	7.98912e+06	8.04356e+06	20.21	1.3237e+07	1.29295e+07	21.57	0.6	-0.73	0.00159855	2.8	0.0524709	1.90723	neg	289.127	[M-NH3-H]-	Organic acids and derivatives	Carboxylic acids and derivatives	Amino acids, peptides, and analogues	Amino acid metabolism; Global and overview maps	495-27-2	HMDB0005765	mzCloud	MSI_level2
6-phospho-2-dehydro-D-gluconate	M273T66_1	273	65.7	6.986	C6H11O10P	C01218	101153	103985	53.95	244597	236357	17.34	0.41	-1.27	0.0077898	2.11	0.113695	1.86101	neg	274.009	[M-H]-				Carbohydrate metabolism; Global and overview maps			mzCloud	MSI_level2
N-(2-formyl-3-chlorophenyl)anthranilic acid	M274T39	274.026	39.3	5.991	C14H10ClNO3		206894	109769	83.04	663222	600213	48.46	0.31	-1.68	0.00384966	2.41	0.0805637	1.84714	neg	275.035	[M-H]-	Benzenoids	Benzene and substituted derivatives	Benzoic acids and derivatives			HMDB0060006	mzCloud	MSI_level2
3-[3-Methoxy-4-(sulfooxy)phenyl]propanoic acid	M275T39_1	275.022	39.3	6.996	C10H12O7S		1.09024e+06	837598	60.15	2.76595e+06	2.55624e+06	50.57	0.39	-1.34	0.00798309	2.1	0.114549	1.74221	neg	276.031	[M-H]-	Organic acids and derivatives	Organic sulfuric acids and derivatives	Arylsulfates		86321-33-7	HMDB0041724	DeepMS	MSI_level2
Stearidonic Acid	M275T408	275.202	408.1	2.093	C18H28O2	C16300	1.1625e+07	1.01261e+07	41.88	6.04319e+06	6.20303e+06	13.53	1.92	0.94	0.0160553	1.79	0.167062	1.74224	neg	276.209	[M-H]-	Lipids and lipid-like molecules	Fatty Acyls	Lineolic acids and derivatives	Lipid metabolism; Global and overview maps	20290-75-9	HMDB0006547	DeepMS	MSI_level2
2,6-dioxo-6-phenylhexa-3-enoate	M277T59	277.074	59	9.534	C12H10O4	C01273	288905	283979	30.85	879785	990444	52.18	0.33	-1.61	0.00752477	2.12	0.112193	1.76681	neg	218.058	[M+CH3CO2]-				Xenobiotics biodegradation and metabolism; Global and overview maps			mzCloud	MSI_level2
Vaccenic acid	M281T395	281.25	395.4	5.248	C18H34O2	C08367	1.76116e+07	1.42424e+07	69.47	6.4997e+07	4.32978e+07	98.4	0.27	-1.88	0.0250274	1.6	0.207602	1.53505	neg	282.256	[M-H]-	Lipids and lipid-like molecules	Fatty Acyls	Fatty acids and conjugates		693-72-1	HMDB0003231	DeepMS	MSI_level2
(R)-3,5-bisphosphomevalonic acid	M289T40_1	288.985	39.5	10.308	C6H14O10P2	C20848	1.02596e+07	1.01757e+07	17.61	8.08964e+06	8.21392e+06	12.01	1.27	0.34	0.0221052	1.66	0.195514	1.60594	neg	308.006	[M-H2O-H]-				Global and overview maps; Metabolism of terpenoids and polyketides			BioDeepDB	MSI_level1
Sedoheptulose 7-phosphate	M289T42	289.037	41.8	14.166	C7H15O10P	C05382	949682	966716	11.57	783777	743934	17.53	1.21	0.28	0.0387427	1.41	0.250112	1.39075	neg	290.04	[M-H]-	Organic oxygen compounds	Organooxygen compounds	Carbohydrates and carbohydrate conjugates	Carbohydrate metabolism; Energy metabolism; Glycan biosynthesis and metabolism; Global and overview maps	2646-35-7	HMDB0258206	mzCloud	MSI_level2
Curvularin	M291T243	291.124	242.5	2.093	C16H20O5		711195	705771	12.62	294168	216977	70.98	2.42	1.27	0.00822309	2.08	0.116648	1.87538	neg	292.131	[M-H]-					10140-70-2		MoNA	MSI_level2
(E)-7-(4-methoxy-5-methyl-6-oxopyran-2-yl)-5-methyloct-6-enoic acid	M293T248	293.14	247.6	2.306	C16H22O5		2.61654e+06	2.25169e+06	63.26	564654	536121	59.67	4.63	2.21	0.0162076	1.79	0.168418	1.65084	neg	294.147	[M-H]-	Lipids and lipid-like molecules	Fatty Acyls	Fatty acids and conjugates				DeepMS	MSI_level2
8-[3-[(2E,5E)-octa-2,5-dienyl]oxiran-2-yl]octanoic acid	M293T363	293.212	363.3	1.446	C18H30O3		1.46392e+07	1.40644e+07	53.7	4.864e+06	3.70083e+06	53.01	3.01	1.59	0.00321145	2.49	0.072453	1.86763	neg	294.22	[M-H]-	Lipids and lipid-like molecules	Fatty Acyls	Fatty acids and conjugates				DeepMS	MSI_level2
Cyclic glycerate-2,3P2	M293T39_3	292.945	38.8	5.503	C3H6O9P2	C06189	4.71783e+06	4.74837e+06	8.87	4.02741e+06	3.83723e+06	14.32	1.17	0.23	0.0335239	1.47	0.237619	1.45752	neg	247.949	[M+HCOO]-							BioDeepDB	MSI_level1
Tricrozarin A	M293T43_1	293.033	43.2	7.885	C13H10O8	C10406	1.159e+06	848386	80.09	1.85047e+06	1.83017e+06	23.96	0.63	-0.68	0.0486226	1.31	0.279808	1.41259	neg	294.038	[M-H]-					107817-60-7		mzCloud	MSI_level2
Dehypoxanthine futalosine	M295T140	295.083	140.3	2.297	C14H16O7	C17010	271481	45893.3	134.07	2.03292e+06	1.76199e+06	47.96	0.13	-2.9	0.00443968	2.35	0.0860518	1.95892	neg	296.09	[M-H]-				Metabolism of cofactors and vitamins; Global and overview maps			BioDeepDB	MSI_level1
alpha-Artemisic acid	M295T336	295.229	335.8	2.29	C18H32O3		9.45443e+06	1.03227e+07	25.99	4.9803e+06	4.46886e+06	54.16	1.9	0.92	0.0171331	1.77	0.173421	1.61758	neg	296.235	[M-H]-	Lipids and lipid-like molecules	Fatty Acyls	Lineolic acids and derivatives		5204-88-6		DeepMS	MSI_level2
12,13-Epoxy-9-octadecenoic acid	M295T390	295.228	390.4	1.775	C18H32O3		3.76541e+07	3.45374e+07	39.65	1.69938e+07	1.69478e+07	28.46	2.22	1.15	0.00281368	2.55	0.0701045	1.88488	neg	296.235	[M-H]-	Lipids and lipid-like molecules	Fatty Acyls	Fatty acids and conjugates		6799-85-5		DeepMS	MSI_level2
[2-Hydroxy-3-[3,4,5-trihydroxy-6-(hydroxymethyl)oxan-2-yl]oxypropyl] acetate	M295T66	295.103	65.7	2.114	C11H20O9		5.54627e+06	5.31015e+06	22.35	7.81452e+06	7.52017e+06	15.58	0.71	-0.49	0.00693446	2.16	0.107506	1.72414	neg	296.111	[M-H]-	Lipids and lipid-like molecules	Glycerolipids	Glycosylglycerols				DeepMS	MSI_level2
6-Amino-4-(4-hydroxy-3-methoxyphenyl)-3-methyl-1,4-dihydropyrano[2,3-c]pyrazole-5-carbonitrile	M297T202	297.098	202	8.496	C15H14N4O3		6.39395e+06	6.5468e+06	33.68	3.20066e+06	588884	156.41	2	1	0.0498373	1.3	0.281503	1.50191	neg	298.108	[M-H]-	Benzenoids	Phenols	Methoxyphenols				DeepMS	MSI_level2
Roccellic acid	M299T291	299.225	290.7	7.606	C17H32O4		610861	648218	45.4	259223	262680	15.39	2.36	1.24	0.0240349	1.62	0.202707	1.70507	neg	300.23	[M-H]-	Lipids and lipid-like molecules	Fatty Acyls	Fatty acids and conjugates		29838-46-8		DeepMS	MSI_level2
12-Hydroxystearic acid	M299T428	299.259	428.2	1.083	C18H36O3		5.96099e+06	5.20926e+06	48.52	2.89662e+06	2.76985e+06	52.66	2.06	1.04	0.0259851	1.59	0.212323	1.49775	neg	300.267	[M-H]-	Lipids and lipid-like molecules	Fatty Acyls	Fatty acids and conjugates		106-14-9	HMDB0061706	DeepMS	MSI_level2
3-Iodo-4-hydroxyphenylpyruvate	M305T54	304.928	54	10.93	C9H7IO4	C03987	2.00024e+07	2.11914e+07	20.62	1.45395e+07	1.48818e+07	21.05	1.38	0.46	0.0390515	1.41	0.25098	1.38419	neg	305.939	[M-H]-					14449-07-1		mzCloud	MSI_level2
(R)-5-Diphosphomevalonic acid	M307T40	306.997	39.8	5.029	C6H14O10P2	C01143	1.89372e+06	1.83989e+06	21.83	1.0253e+06	1.06676e+06	19.42	1.85	0.89	0.00044405	3.35	0.0285386	2.04558	neg	308.006	[M-H]-	Organic oxygen compounds	Organic oxoanionic compounds	Organic pyrophosphates	Chemical structure transformation maps; Global and overview maps; Metabolism of terpenoids and polyketides	103025-21-4	HMDB0001090	BioDeepDB	MSI_level1
Pentaporphyrin I	M309T67_1	309.118	67.2	11.439	C20H14N4	C05113	1.15821e+07	1.21778e+07	18.75	2.36638e+07	2.35826e+07	17.15	0.49	-1.03	5.21405e-05	4.28	0.00848448	2.15815	neg	310.122	[M-H]-	Organoheterocyclic compounds	Tetrapyrroles and derivatives	Porphyrins	Signaling molecules and interaction	101-60-0	HMDB0000839	mzCloud	MSI_level2
(9Z,12E)-15,16-Dihydroxyoctadeca-9,12-dienoic acid	M311T293	311.222	293.1	2.326	C18H32O4		3.85533e+07	3.52696e+07	69.15	1.21787e+07	1.23194e+07	48.68	3.17	1.66	0.0123201	1.91	0.145407	1.6755	neg	312.23	[M-H]-	Lipids and lipid-like molecules	Fatty Acyls	Lineolic acids and derivatives				DeepMS	MSI_level2
9-Hpode	M311T325	311.223	325.3	1.041	C18H32O4		5.93746e+06	5.4181e+06	42.86	3.07556e+06	3.17543e+06	44.55	1.93	0.95	0.0313426	1.5	0.230904	1.52696	neg	312.23	[M-H]-	Lipids and lipid-like molecules	Fatty Acyls	Lineolic acids and derivatives		63121-49-3	HMDB0242602	DeepMS	MSI_level2
Levonorgestrel	M311T411	311.202	410.6	0.244	C21H28O2	C08149	3.71233e+06	3.19002e+06	32.88	8.30554e+06	8.61006e+06	52.47	0.45	-1.16	0.0237634	1.62	0.202645	1.52354	neg	312.209	[M-H]-	Lipids and lipid-like molecules	Steroids and steroid derivatives	Estrane steroids		6533-00-2		DeepMS	MSI_level2
Inosine	M313T373	313.078	372.6	3.206	C10H12N4O5	C00294	3.28619e+07	3.31795e+07	9.84	2.53818e+07	2.54146e+07	23.98	1.29	0.37	0.0284081	1.55	0.221699	1.50402	neg	268.081	[M+HCOO]-	Nucleosides, nucleotides, and analogues	Purine nucleosides		Membrane transport; Global and overview maps; Nucleotide metabolism	58-63-9	HMDB0000195	MetaDNA	MSI_level3
Caranine	M316T245_1	316.117	245.4	6.772	C16H17NO3	C08521	449475	294030	99.72	29132.6	9108.32	172.64	15.43	3.95	0.000306637	3.51	0.0223863	2.05592	neg	271.121	[M+HCOO]-				Biosynthesis of other secondary metabolites	477-12-3		mzCloud	MSI_level2
N-Methyl-2-oxoglutaramate	M317T66_2	317.099	66.2	0.207	C6H9NO4	C03623	357133	331828	24.5	722387	695922	18.26	0.49	-1.02	0.000151494	3.82	0.0136309	2.12691	neg	159.053	[2M-H]-					26366-65-4		BioDeepDB	MSI_level3
monacolin L acid	M321T369	321.211	369.2	12.697	C19H30O4	C20853	4.40545e+06	2.87989e+06	84.02	1.38393e+06	1.62947e+06	57.17	3.18	1.67	0.0482212	1.32	0.278547	1.41489	neg	322.214	[M-H]-				Biosynthesis of other secondary metabolites; Global and overview maps	132685-03-1		BioDeepDB	MSI_level1
(1R,4aS,5R,8aS)-5-(5-hydroxy-3-methylpentyl)-1,4a-dimethyl-6-methylidene-3,4,5,7,8,8a-hexahydro-2H-naphthalene-1-carboxylic acid	M321T380_2	321.245	380	3.972	C20H34O3		3.54074e+07	1.83766e+07	90.28	158198167	1.14369e+08	82.85	0.22	-2.16	0.0119595	1.92	0.143077	1.61218	neg	322.251	[M-H]-	Lipids and lipid-like molecules	Prenol lipids	Diterpenoids				DeepMS	MSI_level2
3,5-dibromocatechol	M325T39	324.871	39.1	2.009	C6H4Br2O2	C21852	420765	405341	25.17	581734	561888	22.07	0.72	-0.47	0.0424002	1.37	0.262128	1.40575	neg	265.858	[M+CH3CO2]-					111167-61-4		mzCloud	MSI_level2
19(20)-EpDPE	M325T419	325.217	418.8	0.796	C22H32O3		4.38235e+06	4.37441e+06	15.37	7.93129e+06	7.96237e+06	12.25	0.55	-0.86	2.30134e-05	4.64	0.00765247	2.20157	neg	344.235	[M-H2O-H]-	Lipids and lipid-like molecules	Fatty Acyls	Lineolic acids and derivatives			HMDB0013620	DeepMS	MSI_level2
Aspicilin	M327T249	327.219	249.2	1.76	C18H32O5		775280	820890	47.98	117762	111867	24.56	6.58	2.72	0.00283098	2.55	0.0701045	2.00048	neg	328.225	[M-H]-	Phenylpropanoids and polyketides	Macrolides and analogues					DeepMS	MSI_level2
Bryaquinone	M327T47_3	327.046	46.6	14.138	C17H12O7		612229	544695	56.84	1.45751e+06	1.44571e+06	23.12	0.42	-1.25	0.0032115	2.49	0.072453	1.83853	neg	328.058	[M-H]-					57684-35-2		mzCloud	MSI_level2
S-(Hydroxyphenylacetothiohydroximoyl)-L-cysteine	M329T237	329.081	236.5	1.071	C11H14N2O4S	C17238	3.85387e+06	4.2717e+06	36.08	1.76488e+06	1.59024e+06	30.51	2.18	1.13	0.0042988	2.37	0.0856177	1.80365	neg	270.067	[M+CH3CO2]-				Biosynthesis of other secondary metabolites; Global and overview maps			MetaDNA	MSI_level3
4-Chloro-3,5-dinitrobenzotrifluoride	M329T47_2	328.984	46.8	14.371	C7H2ClF3N2O4		376765	207603	103.16	1.82901e+06	1.67122e+06	29.95	0.21	-2.28	0.0012272	2.91	0.0464635	2.10655	neg	269.966	[M+CH3CO2]-	Benzenoids	Benzene and substituted derivatives	Trifluoromethylbenzenes		393-75-9	HMDB0246388	mzCloud	MSI_level2
Salicin	M331T66	331.104	66.1	0.449	C13H18O7	C01451	963269	982626	8.39	394597	381296	17.37	2.44	1.29	3.7129e-07	6.43	0.00141981	2.29037	neg	286.105	[M+HCOO]-	Organic oxygen compounds	Organooxygen compounds	Carbohydrates and carbohydrate conjugates	Carbohydrate metabolism; Membrane transport; Chemical structure transformation maps; Sensory system	138-52-3	HMDB0003546	HMDB	MSI_level2
Epoxybergamottin	M335T206	335.126	205.9	7.336	C21H22O5	C22153	733426	724095	30.36	195232	189980	56.58	3.76	1.91	0.000490313	3.31	0.0289099	2.06038	neg	354.147	[M-H2O-H]-					206978-14-5		MetaDNA	MSI_level3
Leukotriene B4	M335T275	335.222	275.5	2.756	C20H32O4	C02165	143144	140949	42.04	4.88422e+06	2.32827e+06	117.13	0.03	-5.09	1.24448e-05	4.91	0.00634521	2.19981	neg	336.23	[M-H]-	Lipids and lipid-like molecules	Fatty Acyls	Eicosanoids	Nervous system; Sensory system; Digestive system; Endocrine system; Lipid metabolism; Signaling molecules and interaction; Structure-based classification; Global and overview maps	71160-24-2	HMDB0001085	DeepMS	MSI_level2
(1S,4S,5R,9S,10R,13S,14R)-14-hydroxy-14-(hydroxymethyl)-5,9-dimethyltetracyclo[11.2.1.01,10.04,9]hexadecane-5-carboxylic acid	M335T329	335.226	328.6	7.983	C20H32O4		5.84303e+06	5.92711e+06	30.52	9.3379e+06	1.05314e+07	27.58	0.63	-0.68	0.0331339	1.48	0.236046	1.47699	neg	336.23	[M-H]-	Lipids and lipid-like molecules	Prenol lipids	Diterpenoids		3301-61-9		DeepMS	MSI_level2
16beta-Hydroxysteroid	M337T321	337.239	321	0.828	C19H32O2	C03050	985468	815489	64.97	3.47199e+06	3.02933e+06	45.18	0.28	-1.82	0.00147264	2.83	0.0502459	1.9215	neg	292.24	[M+HCOO]-							BioDeepDB	MSI_level1
(-)-Usnic Acid	M343T188	343.086	187.6	8.091	C18H16O7	C10101	1.28202e+06	1.29082e+06	24.73	3.06317e+06	2.93255e+06	24.86	0.42	-1.26	0.000134597	3.87	0.0131975	2.09713	neg	344.09	[M-H]-	Benzenoids	Benzene and substituted derivatives	Acetophenones		7562-61-0		DeepMS	MSI_level2
pregnan-21-ol	M349T414	349.275	413.8	0.585	C21H36O	C00892	446270	510221	74.33	4.09548e+06	3.55411e+06	77.48	0.11	-3.2	0.00210087	2.68	0.060701	1.83315	neg	304.277	[M+HCOO]-							BioDeepDB	MSI_level1
candidone	M351T248	351.158	248.4	6.476	C22H24O4		463993	468783	21.91	82040.4	35331.8	121.24	5.66	2.5	0.00145795	2.84	0.0502311	2.10042	neg	352.167	[M-H]-					77727-18-5		mzCloud	MSI_level2
13,14-Dihydro-15-keto-PGD2	M351T289	351.217	288.7	2.346	C20H32O5		1.72516e+06	1.70504e+06	27.25	3.05418e+06	3.267e+06	26.02	0.56	-0.82	0.00635272	2.2	0.102718	1.7057	neg	352.225	[M-H]-	Lipids and lipid-like molecules	Fatty Acyls	Eicosanoids		59894-07-4	HMDB0060042	DeepMS	MSI_level2
15-oxo-5S,6R-dihydroxy-7E,9E,11Z-eicosatrienoic acid	M351T442_3	351.216	441.9	6.223	C20H32O5		2.48062e+06	2.57592e+06	27.64	4.45437e+06	3.18992e+06	52.32	0.56	-0.84	0.0497821	1.3	0.281503	1.35214	neg	352.225	[M-H]-	Lipids and lipid-like molecules	Fatty Acyls	Eicosanoids			HMDB0062291	mzCloud	MSI_level2
Alprostadil	M353T285	353.233	285.5	2.616	C20H34O5	C04741	864610	905571	68.04	5.28889e+06	4.84078e+06	48.04	0.16	-2.61	0.000595122	3.23	0.0309626	1.96096	neg	354.241	[M-H]-	Lipids and lipid-like molecules	Fatty Acyls	Eicosanoids		745-65-3	HMDB0001442	DeepMS	MSI_level2
Pinoresinol	M357T67	357.13	66.6	13.594	C20H22O6	C05366	759579	698887	41.82	1.64686e+06	1.65723e+06	15.36	0.46	-1.12	0.0005279	3.28	0.0295002	2.04155	neg	358.142	[M-H]-	Lignans, neolignans and related compounds	Furanoid lignans		Chemical structure transformation maps; Biosynthesis of other secondary metabolites; Global and overview maps	487-36-5		mzCloud	MSI_level2
Pregn-4-en-18-al, 11,21-dihydroxy-3,20-dioxo-, (11beta)-	M359T263	359.19	262.6	8.564	C21H28O5		778248	746822	65.88	1.8315e+06	1.56569e+06	67.11	0.42	-1.23	0.0382246	1.42	0.248864	1.40819	neg	360.194	[M-H]-	Lipids and lipid-like molecules	Steroids and steroid derivatives	Hydroxysteroids		52-39-1		DeepMS	MSI_level2
N-Stearoyl GABA	M368T399	368.318	398.5	2.443	C22H43NO3		776132	861075	45.66	3.51696e+06	3.58004e+06	43.39	0.22	-2.18	0.000397265	3.4	0.0266516	2.0135	neg	369.324	[M-H]-	Organic acids and derivatives	Carboxylic acids and derivatives	Amino acids, peptides, and analogues		52558-71-1	HMDB0062341	mzCloud	MSI_level2
(1S,3R,4R,6S,8S,9R,10R,16R)-5,5,9,14-tetramethyltetracyclo[11.2.1.01,10.04,8]hexadecane-3,4,6,9,14,16-hexol	M369T240	369.229	240	1.56	C20H34O6		933721	1.07323e+06	30.64	2.1722e+06	2.13004e+06	23.24	0.43	-1.22	0.000612017	3.21	0.0314141	1.94916	neg	370.236	[M-H]-	Lipids and lipid-like molecules	Prenol lipids	Diterpenoids				DeepMS	MSI_level2
(-)-Arctigenin	M371T67	371.144	67.4	14.83	C21H24O6	C10545	990914	891822	66.05	2.48794e+06	2.36569e+06	29.27	0.4	-1.33	0.00431544	2.36	0.0856502	1.84122	neg	372.157	[M-H]-	Lignans, neolignans and related compounds	Furanoid lignans	Tetrahydrofuran lignans		7770-78-7	HMDB0030087	mzCloud	MSI_level2
Didemnoline A	M371T69	370.994	68.5	7.675	C16H13BrN4S		87263	67990.4	74.03	449036	371635	64.67	0.19	-2.36	0.00668985	2.17	0.10506	1.78001	neg	372.004	[M-H]-							mzCloud	MSI_level2
Cyenopyrafen	M374T293	374.219	292.5	13.557	C24H31N3O2	C18545	2.78631e+06	2.31072e+06	62.28	1.0485e+06	1.1003e+06	49.05	2.66	1.41	0.0172736	1.76	0.173711	1.5922	neg	393.242	[M-H2O-H]-					560121-52-0		mzCloud	MSI_level2
FA 18_0+2O+SO4	M377T281	377.199	280.7	3.868	C18H36O7S		469045	492293	60.94	1.96218e+06	1.8318e+06	50.67	0.24	-2.06	0.00195332	2.71	0.0593511	1.86768	neg	396.219	[M-H2O-H]-	Organic acids and derivatives	Organic sulfuric acids and derivatives	Sulfuric acid esters				DeepMS	MSI_level2
Prostratin	M389T304	389.197	303.9	0.062	C22H30O6	C20197	965316	912990	27.68	2.06722e+06	2.17901e+06	45.9	0.47	-1.1	0.0205664	1.69	0.188506	1.56725	neg	390.205	[M-H]-	Lipids and lipid-like molecules	Prenol lipids	Diterpenoids		60857-08-1	HMDB0256861	DeepMS	MSI_level2
N-Stearoyltaurine	M390T369	390.269	369.4	0.927	C20H41NO4S		1.19339e+06	1.20248e+06	14.03	3.2016e+06	3.15719e+06	27.72	0.37	-1.42	2.6905e-05	4.57	0.00798824	2.18624	neg	391.276	[M-H]-	Lipids and lipid-like molecules	Fatty Acyls	Fatty amides		63155-80-6	HMDB0240595	mzCloud	MSI_level2
N-oleoyl leucine	M394T414	394.333	414.1	1.582	C24H45NO3		1.13142e+06	1.12247e+06	38.38	6.21928e+06	6.19461e+06	35.26	0.18	-2.46	5.46116e-05	4.26	0.00848536	2.13146	neg	395.341	[M-H]-	Organic acids and derivatives	Carboxylic acids and derivatives	Amino acids, peptides, and analogues		136560-76-4	HMDB0241962	DeepMS	MSI_level2
AVRAINVILLEOL	M401T52	400.909	51.9	14.091	C14H12Br2O4		2.03854e+07	1.94967e+07	9.42	1.60974e+07	1.58542e+07	13.88	1.27	0.34	0.00541642	2.27	0.0958907	1.76806	neg	401.91	[M-H]-							mzCloud	MSI_level2
Epilincomycin	M405T262	405.204	261.5	8.45	C18H34N2O6S		623458	622092	30.59	1.21404e+06	1.27068e+06	19.44	0.51	-0.96	0.00252534	2.6	0.0674455	1.82562	neg	406.215	[M-H]-	Organic acids and derivatives	Carboxylic acids and derivatives	Amino acids, peptides, and analogues		17017-22-0	HMDB0251851	DeepMS	MSI_level2
3-Oxocholic acid	M405T275	405.265	274.8	0.059	C24H38O5		1.12283e+06	662358	122.17	5.23564e+06	2.72062e+06	111.63	0.21	-2.22	0.0123714	1.91	0.145788	1.69016	neg	406.272	[M-H]-	Lipids and lipid-like molecules	Steroids and steroid derivatives	Bile acids, alcohols and derivatives		2304-89-4	HMDB0000502	DeepMS	MSI_level2
Glucoiberin	M405T48	405.001	48	4.614	C11H21NO10S3	C08411	859443	948641	68.47	3.51091e+06	3.36627e+06	23.97	0.24	-2.03	0.00620463	2.21	0.100997	1.94164	neg	423.033	[M-NH3-H]-	Organic oxygen compounds	Organooxygen compounds	Carbohydrates and carbohydrate conjugates		554-88-1	HMDB0038406	mzCloud	MSI_level2
Allocholic acid	M407T265	407.281	264.6	0.678	C24H40O5	C17737	582730	269287	135.65	3.2654e+06	3.17763e+06	44.58	0.18	-2.49	0.000800689	3.1	0.0361105	2.00491	neg	408.288	[M-H]-	Lipids and lipid-like molecules	Steroids and steroid derivatives	Bile acids, alcohols and derivatives	Lipid metabolism	2464-18-8	HMDB0000505	DeepMS	MSI_level2
Phlorizin	M417T223_1	417.118	223	2.155	C21H24O10	C01604	4.57884e+06	5.07333e+06	45.5	1.25368e+06	987721	118.5	3.65	1.87	0.028753	1.54	0.222911	1.60116	neg	436.137	[M-H2O-H]-	Phenylpropanoids and polyketides	Flavonoids	Flavonoid glycosides	Biosynthesis of other secondary metabolites; Global and overview maps	112318-65-7	HMDB0036634	BioDeepDB	MSI_level1
CPA(18_0_0_0)	M419T385	419.256	385.2	1.634	C21H41O6P		2.71395e+06	2.81546e+06	19.3	4.1934e+06	3.83957e+06	27.71	0.65	-0.63	0.0105931	1.97	0.132596	1.69371	neg	420.264	[M-H]-	Lipids and lipid-like molecules	Glycerophospholipids	Glycerophosphates			HMDB0007004	mzCloud	MSI_level2
1,4,6-tribromo-7-chloro-3,7-dimethyloct-1-en-3-ol	M423T47	422.841	47.5	11.368	C10H16Br3ClO		3.39873e+06	3.18269e+06	22.18	2.52684e+06	2.70377e+06	22.58	1.35	0.43	0.0382341	1.42	0.248864	1.41461	neg	423.844	[M-H]-							mzCloud	MSI_level2
rosavin	M427T439	427.158	439.3	6.233	C20H28O10		2.10903e+06	2.13428e+06	29.14	4.20223e+06	4.59602e+06	31.03	0.5	-0.99	0.00477542	2.32	0.0904021	1.78309	neg	428.168	[M-H]-	Lipids and lipid-like molecules	Fatty Acyls	Fatty acyl glycosides			HMDB0257308	mzCloud	MSI_level2
N-oleoyl phenylalanine	M428T390	428.316	390.2	3.325	C27H43NO3		877244	656255	70.91	3.85879e+06	3.74511e+06	28.78	0.23	-2.14	0.00436297	2.36	0.0859999	1.90864	neg	429.325	[M-H]-	Organic acids and derivatives	Carboxylic acids and derivatives	Amino acids, peptides, and analogues		136560-78-6	HMDB0062336	DeepMS	MSI_level2
Kadsulignan N	M429T261	429.195	261.2	7.301	C24H30O7		732843	578201	83.8	122689	129033	57.5	5.97	2.58	0.00508419	2.29	0.0929823	1.78007	neg	430.199	[M-H]-					163564-58-7		mzCloud	MSI_level2
1-Oleoyl Lysophosphatidic Acid	M435T353_2	435.253	352.6	2.932	C21H41O7P		7.37997e+07	7.18049e+07	10.79	1.13779e+08	1.09442e+08	24.13	0.65	-0.62	0.00329955	2.48	0.0734669	1.82733	neg	436.26	[M-H]-	Lipids and lipid-like molecules	Glycerophospholipids	Glycerophosphates		65528-98-5		DeepMS	MSI_level2
Phosphoramide mustard	M439T68	438.981	68.5	2.372	C4H11Cl2N2O2P	C07647	290659	272184	33.32	502725	435236	48.42	0.58	-0.79	0.0387349	1.41	0.250112	1.44663	neg	219.994	[2M-H]-	Organic nitrogen compounds	Organonitrogen compounds	Nitrogen mustard compounds	Xenobiotics biodegradation and metabolism	10159-53-2	HMDB0060689	BioDeepDB	MSI_level3
DDT-2,3-dihydrodiol	M445T50_2	444.935	50.3	1.083	C14H11Cl5O2	C06649	1.41955e+06	1.44083e+06	18.94	2.69375e+06	2.42298e+06	39.03	0.53	-0.92	0.00483651	2.32	0.0911075	1.7938	neg	385.92	[M+CH3CO2]-							mzCloud	MSI_level2
Esculeogenin A	M446T410	446.332	410.3	9.041	C27H45NO4		4.48135e+06	4.33429e+06	19.59	9.86764e+06	9.995e+06	11.24	0.45	-1.14	5.5984e-06	5.25	0.0042216	2.24591	neg	447.335	[M-H]-	Lipids and lipid-like molecules	Steroids and steroid derivatives	Steroidal alkaloids			HMDB0251946	mzCloud	MSI_level2
1-Hexadecanoyl-sn-glycero-3-phosphoethanolamine	M452T373	452.282	373	5.696	C21H44NO7P		8.04054e+06	8.65007e+06	54.46	1.44243e+07	1.52384e+07	23.94	0.56	-0.84	0.0495722	1.3	0.281044	1.46963	neg	453.286	[M-H]-	Lipids and lipid-like molecules	Glycerophospholipids	Glycerophosphoethanolamines		53862-35-4	HMDB0011503	DeepMS	MSI_level2
Tylactone	M453T373	453.286	373.1	1.407	C23H38O5	C12000	1.567e+06	1.44579e+06	57.9	2.94812e+06	3.48693e+06	36.84	0.53	-0.91	0.0449266	1.35	0.269096	1.41479	neg	394.272	[M+CH3CO2]-				Global and overview maps; Metabolism of terpenoids and polyketides	74758-60-4		mzCloud	MSI_level2
3-Geranyl-4,2,4,6-tetrahydroxy-5-prenyldihydrochalcone	M459T346_1	459.253	346.2	3.197	C30H38O5		2.06984e+07	2.03706e+07	21.25	2.83765e+07	2.94948e+07	14.68	0.73	-0.46	0.0164846	1.78	0.169683	1.63128	neg	478.272	[M-H2O-H]-					156788-64-6		mzCloud	MSI_level2
AMASTATIN	M473T366_1	473.267	365.6	11.042	C21H38N4O8	C01552	8.08078e+06	2.39739e+06	167.51	2.49563e+07	2.84312e+07	63.95	0.32	-1.63	0.0274019	1.56	0.217936	1.49105	neg	474.269	[M-H]-					67655-94-1		mzCloud	MSI_level2
(7Z,10Z,13Z,16Z)-Docosatetraenoylcarnitine	M474T427_1	474.358	426.8	2.03	C29H49NO4		2.45619e+06	1.83057e+06	52.02	4.04934e+06	3.96717e+06	25.14	0.61	-0.72	0.0278192	1.56	0.219568	1.50029	neg	475.366	[M-H]-	Lipids and lipid-like molecules	Fatty Acyls	Fatty acid esters			HMDB0240758	mzCloud	MSI_level2
1-Octadecanoyl-sn-glycero-3-phosphoethanolamine	M480T430_2	480.307	429.9	7.545	C23H48NO7P	C21484	1.14077e+08	1.10004e+08	24.72	2.34865e+08	1.89083e+08	37.88	0.49	-1.04	0.00284158	2.55	0.0701045	1.8555	neg	481.318	[M-H]-	Lipids and lipid-like molecules	Glycerophospholipids	Glycerophosphoethanolamines	Cell growth and death	69747-55-3	HMDB0011130	DeepMS	MSI_level2
24,24-Dfhv	M481T430_1	481.308	429.9	11.164	C27H42F2O2		2.33159e+07	1.68237e+07	78.69	5.01673e+07	4.2431e+07	35.85	0.46	-1.11	0.00778198	2.11	0.113695	1.76418	neg	436.315	[M+HCOO]-	Lipids and lipid-like molecules	Steroids and steroid derivatives	Vitamin D and derivatives			HMDB0245663	mzCloud	MSI_level2
1-Hexadecanoyl-sn-glycero-3-phospho-(1'-sn-glycerol)	M483T343_2	483.275	343.5	2.64	C22H45O9P		2.01645e+06	1.84025e+06	29.44	5.73299e+06	4.29761e+06	81.77	0.35	-1.51	0.0185971	1.73	0.181344	1.57609	neg	484.281	[M-H]-	Lipids and lipid-like molecules	Glycerophospholipids	Glycerophosphoglycerols			HMDB0240601	DeepMS	MSI_level2
ST 28_2;O4	M491T403_1	491.334	403.1	8.335	C28H46O4	C15792	2.02408e+08	2.26036e+08	38.71	4.9e+07	4.5424e+07	85.43	4.13	2.05	0.00884133	2.05	0.119358	1.66201	neg	446.34	[M+HCOO]-	Lipids and lipid-like molecules	Steroids and steroid derivatives	Bile acids, alcohols and derivatives	Global and overview maps; Metabolism of terpenoids and polyketides	124853-28-7	HMDB0041527	BioDeepDB	MSI_level1
Terpendole I	M498T353_1	498.244	352.6	11.267	C27H35NO5	C20543	2.9915e+06	3.00693e+06	23.12	4.38096e+06	4.16259e+06	20.84	0.68	-0.55	0.0127275	1.9	0.148068	1.68164	neg	453.252	[M+HCOO]-				Biosynthesis of other secondary metabolites; Global and overview maps	167612-17-1		BioDeepDB	MSI_level1
Phosphatidylethanolamine lyso 20_5	M498T353_2	498.257	352.6	11.889	C25H42NO7P		829825	714731	74.02	3.68714e+06	3.72764e+06	49.43	0.23	-2.15	0.00211636	2.67	0.060701	1.89706	neg	499.271	[M-H]-	Lipids and lipid-like molecules	Glycerophospholipids	Glycerophosphoethanolamines				DeepMS	MSI_level2
1-(9Z-octadecenoyl)-sn-glycero-3-phospho-(1'-sn-glycerol)	M509T350	509.291	349.7	4.076	C24H47O9P		1.55268e+06	1.59917e+06	13.61	4.11714e+06	3.58315e+06	60.31	0.38	-1.41	0.0184982	1.73	0.181344	1.72058	neg	510.296	[M-H]-	Lipids and lipid-like molecules	Glycerophospholipids	Glycerophosphoglycerols			HMDB0240602	DeepMS	MSI_level2
1-Octadecanoyl-sn-glycero-3-phospho-(1'-sn-glycerol)	M511T369	511.303	368.6	4.545	C24H49O9P		996827	941652	46.7	5.56119e+06	3.54532e+06	92.04	0.18	-2.48	0.00310559	2.51	0.0713994	1.84273	neg	512.312	[M-H]-	Lipids and lipid-like molecules	Glycerophospholipids	Glycerophosphoglycerols				DeepMS	MSI_level2
L-Oleandrosyl-oleandolide	M512T256_2	512.28	255.7	10.236	C27H46O10	C11992	1.41086e+06	1.26694e+06	44.96	5.71969e+07	1.36773e+07	203.58	0.02	-5.34	0.0363574	1.44	0.244142	1.56379	neg	530.309	[M-NH3-H]-				Global and overview maps; Metabolism of terpenoids and polyketides			mzCloud	MSI_level2
LysoPC(18_4(6Z,9Z,12Z,15Z)_0_0)	M514T267_3	514.294	267.1	0.589	C26H46NO7P		8.21642e+06	6.61428e+06	59.51	1.17233e+08	2.65707e+07	182.15	0.07	-3.83	0.0292498	1.53	0.224108	1.50527	neg	515.301	[M-H]-	Lipids and lipid-like molecules	Glycerophospholipids	Glycerophosphocholines			HMDB0010389	BioDeepDB	MSI_level3
Isoscutellarein 4-methyl ether 8-(2-sulfatoglucoside)	M523T41_1	523.048	41.1	13.348	C22H22O14S		1.04239e+06	803162	57.51	2.05963e+06	2.1952e+06	23.11	0.51	-0.98	0.00767376	2.11	0.113118	1.76781	neg	542.073	[M-H2O-H]-	Lipids and lipid-like molecules	Fatty Acyls	Fatty alcohols		136516-95-5		mzCloud	MSI_level2
(1S,2S,6R,15S,16R)-5-(Cyclopropylmethyl)-16-(2-hydroxy-3,3-dimethylbutan-2-yl)-15-methoxy-13-oxa-5-azahexacyclo[13.2.2.12,8.01,6.02,14.012,20]icosa-8(20),9,11-trien-11-ol	M526T365_2	526.318	365	1.15	C29H41NO4		3.38581e+07	3.37151e+07	37.97	1.47346e+07	1.38903e+07	34.54	2.3	1.2	0.00300773	2.52	0.0713994	1.84139	neg	467.303	[M+CH3CO2]-	Benzenoids	Phenanthrenes and derivatives				HMDB0260098	mzCloud	MSI_level2
Adenosine	M533T236	533.18	236.4	11.859	C10H13N5O4	C00212	499319	609464	52.05	62345.9	45069.8	86.51	8.01	3	0.00145807	2.84	0.0502311	1.91364	neg	267.097	[2M-H]-	Nucleosides, nucleotides, and analogues	Purine nucleosides		Circulatory system; Membrane transport; Signal transduction; Endocrine system; Neurodegenerative disease; Signaling molecules and interaction; Nucleotide metabolism; Substance dependence; Global and overview maps	58-61-7	HMDB0000050	BioDeepDB	MSI_level3
8-Hydroxypinoresinol 8-glucoside	M535T353_1	535.177	352.5	10.073	C26H32O12		1.77633e+06	1.80721e+06	29.94	3.5507e+06	3.34779e+06	24.39	0.5	-1	0.00154485	2.81	0.0518202	1.90197	neg	536.189	[M-H]-	Lignans, neolignans and related compounds	Lignan glycosides			81495-71-8	HMDB0033281	mzCloud	MSI_level2
Leptomycin B	M539T444_1	539.34	444.1	4.275	C33H48O6		2.70772e+07	2.69265e+07	57.18	8.0187e+06	7.01064e+06	96.58	3.38	1.76	0.019576	1.71	0.184557	1.53911	neg	540.345	[M-H]-	Lipids and lipid-like molecules	Fatty Acyls	Fatty acids and conjugates			HMDB0254018	mzCloud	MSI_level2
Elastin	M551T406_1	551.354	405.8	3.516	C27H48N6O6		7.43221e+06	7.08154e+06	74.24	367838	267359	64.94	20.21	4.34	0.000490455	3.31	0.0289099	2.0348	neg	552.364	[M-H]-	Organic acids and derivatives	Carboxylic acids and derivatives	Amino acids, peptides, and analogues			HMDB0251736	mzCloud	MSI_level2
Cholylphenylalanine	M554T360_2	554.348	360.5	0.889	C33H49NO6		3.81842e+06	3.5629e+06	31.59	1.77937e+06	1.32104e+06	56.62	2.15	1.1	0.00603943	2.22	0.0999774	1.7285	neg	555.356	[M-H]-						HMDB0242371	mzCloud	MSI_level2
Pateamine	M554T379	554.31	378.9	7.966	C31H45N3O4S	C19917	2.57789e+06	2.67801e+06	18.06	1.56901e+06	1.68289e+06	34.93	1.64	0.72	0.0149015	1.83	0.160517	1.58387	neg	555.313	[M-H]-					139220-18-1		mzCloud	MSI_level2
Epicoccamide	M556T411	556.345	411.2	8.065	C29H51NO9		1.15237e+07	1.05607e+07	74.1	3.18754e+06	3.34613e+06	53.11	3.62	1.85	0.0284738	1.55	0.22176	1.5003	neg	557.356	[M-H]-							mzCloud	MSI_level2
LPC 18_1	M566T343	566.341	342.8	9.225	C26H52NO7P		3.31789e+06	3.16398e+06	42.24	9.93384e+06	9.33925e+06	67.85	0.33	-1.58	0.0312959	1.5	0.230904	1.47671	neg	521.348	[M+HCOO]-					3542-29-8		MoNA	MSI_level2
1-Hexadecanoyl-sn-glycero-3-phospho-(1'-myo-inositol)	M571T332_1	571.287	331.7	4.593	C25H49O12P		7.25024e+06	6.65568e+06	36.03	4.3071e+06	3.93656e+06	29.96	1.68	0.75	0.0197941	1.7	0.185083	1.58825	neg	572.297	[M-H]-	Lipids and lipid-like molecules	Glycerophospholipids	Glycerophosphoinositols				DeepMS	MSI_level2
Triclosan	M575T54	574.889	54.3	9.647	C12H7Cl3O2	C12059	2.69719e+06	2.728e+06	37.66	1.37752e+06	1.38893e+06	41.2	1.96	0.97	0.023021	1.64	0.200529	1.54573	neg	287.951	[2M-H]-	Benzenoids	Benzene and substituted derivatives	Diphenylethers		3380-34-5	HMDB0061385	BioDeepDB	MSI_level3
adonirubin	M579T426_1	579.387	426.3	4.232	C40H52O3	C15967	2.9758e+07	3.15973e+07	61.66	5.38964e+06	4.46722e+06	49.86	5.52	2.47	0.00558384	2.25	0.0976624	1.79055	neg	580.392	[M-H]-				Global and overview maps; Metabolism of terpenoids and polyketides	4418-72-8		BioDeepDB	MSI_level1
4-oxo-27-TBDMS Withaferin A	M581T310_1	581.326	309.7	8.036	C34H50O6Si		713595	864692	65.91	168653	164891	83.63	4.23	2.08	0.0397863	1.4	0.253571	1.48284	neg	582.338	[M-H]-					1214886-31-3		mzCloud	MSI_level2
Dihydrostreptomycin	M582T267	582.281	267.4	12.485	C21H41N7O12	C01023	197131	219006	40.5	944078	573013	107.32	0.21	-2.26	0.043936	1.36	0.266409	1.39988	neg	583.281	[M-H]-					128-46-1		mzCloud	MSI_level2
Janthitrem B	M584T406	584.34	405.7	3.373	C37H47NO5	C20600	2.64089e+06	2.58201e+06	48.05	6.20046e+06	6.00964e+06	12.55	0.43	-1.23	0.0056798	2.25	0.0983292	1.96543	neg	585.345	[M-H]-	Organoheterocyclic compounds	Naphthopyrans			73561-90-7	HMDB0030528	mzCloud	MSI_level2
1-Oleoylglycerophosphoinositol	M597T339	597.306	338.6	0.462	C27H51O12P		4.32294e+06	4.24925e+06	15.6	3.12563e+06	3.26076e+06	31.49	1.38	0.47	0.0376033	1.42	0.247283	1.43618	neg	598.313	[M-H]-	Lipids and lipid-like molecules	Glycerophospholipids	Glycerophosphoinositols				DeepMS	MSI_level2
Oxiglutatione	M611T39	611.143	38.6	7.075	C20H32N6O12S2	C00127	1.60395e+06	1.13065e+06	87.64	5.02043e+06	4.47687e+06	37.14	0.32	-1.65	0.0140298	1.85	0.155878	1.75171	neg	612.155	[M-H]-	Organic acids and derivatives	Carboxylic acids and derivatives	Amino acids, peptides, and analogues	Cell growth and death; Metabolism of other amino acids; Global and overview maps; Endocrine system	27025-41-8	HMDB0003337	DeepMS	MSI_level2
Sinapine	M619T326_4	619.315	325.7	14.051	[C16H24NO5]+	C00933	1.17518e+06	1.22531e+06	46.71	4.1288e+06	4.94913e+06	62.93	0.28	-1.81	0.035202	1.45	0.24172	1.45275	neg	310.165	[2M-H]-	Phenylpropanoids and polyketides	Cinnamic acids and derivatives	Hydroxycinnamic acids and derivatives	Biosynthesis of other secondary metabolites	18696-26-9	HMDB0029379	mzCloud	MSI_level2
ST 21_2;O2	M631T450_2	631.476	449.5	5.189	C21H32O2	C05479	1.11321e+06	948223	44.1	2.26823e+06	2.36638e+06	46.78	0.49	-1.03	0.0327885	1.48	0.235155	1.44523	neg	316.24	[2M-H]-	Lipids and lipid-like molecules	Steroids and steroid derivatives	Pregnane steroids	Lipid metabolism; Global and overview maps	128-23-4	HMDB0304221	MetaDNA	MSI_level3
Nadide	M709T39_2	709.122	38.9	9.302	C21H28N7O14P2	C00003	429917	288274	99.08	1.41502e+06	1.20874e+06	45.67	0.3	-1.72	0.0274356	1.56	0.217936	1.62623	neg	664.117	[M+HCOO]-				Metabolism of cofactors and vitamins; Signal transduction; Digestive system; Endocrine system; Xenobiotics biodegradation and metabolism; Aging; Energy metabolism; Global and overview maps	53-84-9		MetaDNA	MSI_level3
SM 34_1;O2	M748T330	747.557	330.1	11.836	C39H79N2O6P		3.4779e+06	3.15235e+06	48.65	1.14334e+06	857554	79.41	3.04	1.6	0.0143148	1.84	0.156952	1.6078	neg	702.567	[M+HCOO]-							mzCloud	MSI_level2
PE 40_5	M793T415	792.546	415.1	11.417	C45H80NO8P		3.39508e+06	3.34203e+06	62.09	1.00333e+06	237608	167.25	3.38	1.76	0.0393621	1.4	0.251917	1.43662	neg	793.562	[M-H]-							mzCloud	MSI_level2
PS 38_4	M793T417	792.521	417	3.326	C44H78NO10P		3.26684e+06	2.73764e+06	69.01	494724	282390	81.89	6.6	2.72	0.00147821	2.83	0.0502459	1.938	neg	811.536	[M-H2O-H]-							mzCloud	MSI_level2
Phosphatidylethanolamine 20_0-20_4	M795T425	794.579	424.7	9.031	C45H82NO8P		5.74602e+06	5.21738e+06	41.27	2.21512e+06	2.55169e+06	66.5	2.59	1.38	0.0220618	1.66	0.195514	1.52369	neg	795.579	[M-H]-	Lipids and lipid-like molecules	Glycerophospholipids	Glycerophosphoethanolamines				DeepMS	MSI_level2
Phosphatidylethanolamine 19_0-18_2	M803T344_1	802.552	344.4	10.128	C42H80NO8P		6.98156e+06	6.44662e+06	46.45	1.87718e+06	873562	98.18	3.72	1.89	0.00345798	2.46	0.0750514	1.86224	neg	757.562	[M+HCOO]-							MoNA	MSI_level2
PC 34_2	M803T413_1	802.552	413.1	9.879	C42H80NO8P		7.58734e+07	3.11072e+07	134.72	1.07093e+07	7.20934e+06	130.72	7.08	2.82	0.015519	1.81	0.164309	1.6007	neg	757.562	[M+HCOO]-					130614-06-1		MoNA	MSI_level2
PE 36_1	M805T331_2	804.586	331	12.333	C41H80NO8P		946109	852903	47.16	1.80754e+06	1.53916e+06	37.37	0.52	-0.93	0.0153095	1.82	0.162847	1.58561	neg	745.562	[M+CH3CO2]-							MoNA	MSI_level2
Phosphatidylglyceride 18_0-18_2	M820T418	819.541	417.7	2.367	C42H79O10P		6.55181e+06	6.10998e+06	25.89	1.10211e+06	877455	56.69	5.94	2.57	6.04147e-06	5.22	0.0042216	2.24121	neg	774.541	[M+HCOO]-							MoNA	MSI_level2
[1-hexadecanoyloxy-3-[hydroxy-(2,3,4,5,6-pentahydroxycyclohexyl)oxyphosphoryl]oxypropan-2-yl] (9Z,12Z)-octadeca-9,12-dienoate	M834T449_1	833.51	449.1	10.826	C43H79O13P		3.14285e+06	2.85573e+06	71.28	995995	897928	62.17	3.16	1.66	0.0478639	1.32	0.27732	1.38671	neg	834.527	[M-H]-	Lipids and lipid-like molecules	Glycerophospholipids	Glycerophosphoinositols				DeepMS	MSI_level2
Hex2Cer 30_1;O2	M851T428	850.547	428.1	7.308	C42H79NO13		8.67328e+06	6.86503e+06	63.04	1.50827e+06	1.77665e+06	71.63	5.75	2.52	0.00663791	2.18	0.10489	1.69563	neg	805.555	[M+HCOO]-							mzCloud	MSI_level2
Phosphatidylcholine 18_1-20_4	M853T378	852.585	378.1	10.348	C46H82NO8P		3.2194e+06	3.76127e+06	40.83	223824	132485	105.56	14.38	3.85	6.56077e-05	4.18	0.00912305	2.13942	neg	807.578	[M+HCOO]-							MoNA	MSI_level2
